# Supplementary material for: Virtual reality perimetry compared to standard automated perimetry in adults with glaucoma: A systematic review
Source: PLoS One. 2025 Jan 24;20(1):e0318074. doi: 10.1371/journal.pone.0318074 (PMC11760034; doi:10.1371/journal.pone.0318074)
Supplement: S1 Table — (XLSX) [file pone.0318074.s004.xlsx]

## Sheet: Sheet1
No.	Title	Included?	Reason for Exclusion
1	Esterman Visual Field Testing Using a Virtual Reality Headset in Glaucoma	No	No comparison to standard automated perimetry
2	Use of Virtual Reality Simulation to Identify Vision-Related Disability in Patients With Glaucoma	No	Lack of relevance
3	Virtual Reality–Based and Conventional Visual Field Examination Comparison in Healthy and Glaucoma Patients	Yes	/
4	Comparative Evaluation of Activities of Daily Living Using Virtual Reality Simulation in Glaucoma and Non-Glaucoma Patients	No	Lack of relevance
5	Validation of a Wearable Virtual Reality Perimeter for Glaucoma Staging, The NOVA Trial: Novel Virtual Reality Field Assessment	Yes	/
6	Comparing a head‐mounted virtual reality perimeter and the Humphrey Field Analyzer for visual field testing in healthy and glaucoma patients	Yes	/
7	Repeatability of a Virtual Reality Headset Perimeter in Glaucoma and Ocular Hypertensive Patients	No	Lack of relevance
8	Early diagnostics and interventional glaucoma	No	Lack of relevance
9	Novel Means of Clinical Visual Function Testing among Glaucoma Patients, Including Virtual Reality	No	Unrelated studies
10	Development and clinical deployment of a smartphone-based visual field deep learning system for glaucoma detection	No	Lack of relevance
11	Advanced glaucoma at diagnosis: current perspectives	No	Lack of relevance
12	Prospective Comparison of VisuALL Virtual Reality Perimetry and Humphrey Automated Perimetry in Glaucoma	Yes	/
13	Advancing Glaucoma Care: Integrating Artificial Intelligence in Diagnosis, Management, and Progression Detection	No	Lack of relevance
14	Fear of falling and postural reactivity in patients with glaucoma	No	Lack of relevance
15	Diagnostic Performance of the PalmScan VF2000 Virtual Reality Visual Field Analyzer for Identification and Classification of Glaucoma	No	No comparison to standard automated perimetry
16	Glaucoma Home Self-Testing Using VR Visual Fields and Rebound Tonometry Versus In-Clinic Perimetry and Goldmann Applanation Tonometry: A Pilot Study	Yes	/
17	Automatic differentiation of Glaucoma visual field from non-glaucoma visual filed using deep convolutional neural network	No	Lack of relevance
18	Eye Movement Abnormalities in Glaucoma Patients: A Review	No	Lack of relevance
19	Artificial Intelligence for Glaucoma: Creating and Implementing Artificial Intelligence for Disease Detection and Progression	No	Lack of relevance
20	Objective Assessment of Activity Limitation in Glaucoma with Smartphone Virtual Reality Goggles: A Pilot Study	No	Lack of relevance
21	Automated Identification of Clinically Relevant Regions in Glaucoma OCT Reports Using Expert Eye Tracking Data and Deep Learning	No	Lack of relevance
22	Wayfinding and Glaucoma: A Virtual Reality Experiment	No	Lack of relevance
23	Telehealth and Screening Strategies in the Diagnosis and Management of Glaucoma	No	Lack of relevance
24	Test Reliability and Compliance to a Twelve-Month Visual Field Telemedicine Study in Glaucoma Patients	No	Lack of relevance
25	The application of artificial intelligence in glaucoma diagnosis and prediction	No	Lack of relevance
26	Validation of a portable, non-mydriatic fundus camera compared to gold standard dilated fundus examination using slit lamp biomicroscopy for assessing the optic disc for glaucoma	No	Lack of relevance
27	Macular Pigment and Visual Function in Patients With Glaucoma: The San Diego Macular Pigment Study	No	Lack of relevance
28	Views and opinions of patients with glaucoma and age-related macular degeneration on vision home-monitoring: a UK-based focus group study	No	Lack of relevance
29	The value of virtual glaucoma clinics: a review	No	Lack of relevance
30	A Virtual Reality-Based Automated Perimeter, Device, and Pilot Study	No	Review articles, letters, case reports, abstract-only papers, unavailable full text
31	Driving Simulation as a Performance-based Test of Visual Impairment in Glaucoma	No	Lack of relevance
32	Expansion of Peripheral Visual Field with Novel Virtual Reality Digital Spectacles	No	Lack of relevance
33	How Free-Viewing Eye Movements Can Be Used to Detect the Presence of Visual Field Defects in Glaucoma Patients	No	Lack of relevance
34	Evaluating multidisciplinary glaucoma care: visual field progression and loss of sight year analysis in the community vs hospital setting	No	Lack of relevance
35	Using an open-source tablet perimeter (Eyecatcher) as a rapid triage measure for glaucoma clinic waiting areas	No	Lack of relevance
36	Deviated Saccadic Trajectory as a Biometric Signature of Glaucoma	No	Lack of relevance
37	Epidemiological variations and trends in glaucoma burden in the Belt and Road countries	No	Lack of relevance
38	The impact of artificial intelligence in the diagnosis and management of glaucoma	No	Lack of relevance
39	Precision Medicine to Prevent Glaucoma-related Blindness	No	Lack of relevance
40	Virtual reality as a means to explore assistive technologies for the visually impaired	No	Lack of relevance
41	Pilot study comparing a new virtual reality–based visual field test to standard perimetry in children	No	Unrelated studies
42	Single Cell Transcriptome Analysis of Regenerating RGCs Reveals Potent Glaucoma Neural Repair Genes	No	Lack of relevance
43	Insulin restores retinal ganglion cell functional connectivity and promotes visual recovery in glaucoma	No	Lack of relevance
44	A Virtual Reality Orientation and Mobility Test for Inherited Retinal Degenerations: Testing a Proof-of-Concept After Gene Therapy	No	Lack of relevance
45	Patients Prefer a Virtual Reality Approach Over a Similarly Performing Screen-Based Approach for Continuous Oculomotor-Based Screening of Glaucomatous and Neuro-Ophthalmological Visual Field Defects	No	Lack of relevance
46	Virtual Reality and Augmented Reality in Ophthalmology: A Contemporary Prospective	No	Lack of relevance
47	Bionic eye system mimicking microfluidic structure and intraocular pressure for glaucoma surgery training	No	Lack of relevance
48	Influence of open-source virtual-reality based gaze training on navigation performance in Retinitis pigmentosa patients in a crossover randomized controlled trial	No	Lack of relevance
49	Shared Care and Virtual Clinics for Glaucoma in a Hospital Setting	No	Lack of relevance
50	Commentary: Is it time for teleophthalmology, virtual glaucoma clinics and uberization of eye care?	No	Lack of relevance
51	Commentary: The never-ending story of COVID-19: Accustoming to the new abnormal in glaucoma practice	No	Lack of relevance
52	AIBP protects retinal ganglion cells against neuroinflammation and mitochondrial dysfunction in glaucomatous neurodegeneration	No	Lack of relevance
53	Preferred practice guidelines for glaucoma management during COVID-19 pandemic	No	Lack of relevance
54	NMNAT2 is downregulated in glaucomatous RGCs, and RGC-specific gene therapy rescues neurodegeneration and visual function	No	Lack of relevance
55	Intracameral Injection of a Chemically Cross-Linked Hydrogel to Study Chronic Neurodegeneration in Glaucoma	No	Lack of relevance
56	The frequency of visual field testing in a US nationwide cohort of individuals with open angle glaucoma	No	Lack of relevance
57	Age-related Changes in Eye, Brain and Visuomotor Behavior in the DBA/2J Mouse Model of Chronic Glaucoma	No	Lack of relevance
58	Eye-Tracking as a Tool to Evaluate Functional Ability in Everyday Tasks in Glaucoma	No	Lack of relevance
59	The falsies effect: How this beauty trend falsely induces severe glaucoma	No	Lack of relevance
60	Acceptance of a Smartphone-Based Visual Field Screening Platform for Glaucoma: Pre-Post Study	No	Lack of relevance
61	Simulation-based surgical education for glaucoma versus conventional training alone: the GLAucoma Simulated Surgery (GLASS) trial. A multicentre, multicountry, randomised controlled, investigator-masked educational intervention efficacy trial in Kenya, South Africa, Tanzania, Uganda and Zimbabwe	No	Lack of relevance
62	Widespread brain reorganization perturbs visuomotor coordination in early glaucoma	No	Lack of relevance
63	Remote Perimetry in a Virtual Reality Metaverse Environment for Out-of-Hospital Functional Eye Screening Compared Against the Gold Standard Humphrey Visual Fields Perimeter: Proof-of-Concept Pilot Study	No	Unrelated studies
64	Variations in intraocular pressure and visual parameters before and after using mobile virtual reality glasses and their effects on the eyes	No	Lack of relevance
65	A systematic review of simulation-based training tools for technical and non-technical skills in ophthalmology	No	Lack of relevance
66	Comparison of Visual Field Test Measurements With a Novel Approach on a Wearable Headset to Standard Automated Perimetry	No	Unrelated studies
67	Eye-Movement–Based Assessment of the Perceptual Consequences of Glaucomatous and Neuro-Ophthalmological Visual Field Defects	No	Lack of relevance
68	Virtual Reality Oculokinetic Perimetry Test Reproducibility and Relationship to Conventional Perimetry and OCT	Yes	/
69	Menopause exacerbates visual dysfunction in experimental glaucoma	No	Lack of relevance
70	Targeting circular RNA-Glra2 alleviates retinal neurodegeneration induced by ocular hypertension	No	Lack of relevance
71	Circular Contrast Perimetry via Web Application: A Patient Appraisal and Comparison to Standard Automated Perimetry	No	Lack of relevance
72	An inducible rodent glaucoma model that exhibits gradual sustained increase in intraocular pressure with distinct inner retina and optic nerve inflammation	No	Lack of relevance
73	Commentary: Innovations in technology hold promise for glaucoma detection in underserved populations	No	Lack of relevance
74	Evaluation of Postural Control in Glaucoma Patients Using a Virtual 1 Reality Environment	No	Lack of relevance
75	Feasibility and tolerability of ophthalmic virtual reality as a medical communication tool in children and young people	No	Lack of relevance
76	A case control study examining the feasibility of using eye tracking perimetry to differentiate patients with glaucoma from healthy controls	No	Lack of relevance
77	Impact of COVID-19 on glaucoma management: A review	No	Lack of relevance
78	Evaluation of Spatially Targeted Scleral Stiffening on Neuroprotection in a Rat Model of Glaucoma	No	Lack of relevance
79	Validation of the Iowa Head-Mounted Open-Source Perimeter	No	Lack of relevance
80	Navigation performance in glaucoma: virtual-reality-based assessment of path integration	No	Lack of relevance
81	Towards Improving the Mobility of Patients with Peripheral Visual Field Defects with Novel Digital Spectacles	No	Lack of relevance
82	Applications of Extended Reality in Ophthalmology: Systematic Review	No	Lack of relevance
83	The impact of simulation-based trabeculectomy training on resident core surgical skill competency	No	Lack of relevance
84	Vision Parameters Most Important to Functionality in Glaucoma	No	Lack of relevance
85	Commentary: Evolving role of portable visual field testing in communities	No	Lack of relevance
86	Patterns of daily physical activity across the spectrum of visual field damage in glaucoma patients	No	Lack of relevance
87	Enhanced Retinal Ganglion Cell Survival in Glaucoma by Hypoxic Postconditioning After Disease Onset	No	Lack of relevance
88	Advanced Vision Analyzer–Virtual Reality Perimeter: Device Validation, Functional Correlation and Comparison with Humphrey Field Analyzer	Yes	/
89	Stereosonic vision: Exploring visual-to-auditory sensory substitution mappings in an immersive virtual reality navigation paradigm	No	Lack of relevance
90	Silicone oil-induced ocular hypertension and glaucomatous neurodegeneration in mouse	No	Lack of relevance
91	Usefulness of virtual reality-based training to diagnose strabismus	No	Lack of relevance
92	Resident Surgical Training in Glaucoma	No	Lack of relevance
93	Cycling through 360° Virtual Reality Tourism for Senior Citizens: Empirical Analysis of an Assistive Technology	No	Lack of relevance
94	Home monitoring for glaucoma	No	Lack of relevance
95	What rates of glaucoma progression are clinically significant?	No	Lack of relevance
96	Test–Retest Reliability of Virtual Reality Devices in Quantifying for Relative Afferent Pupillary Defect	No	Lack of relevance
97	Digital technology, tele-medicine and artificial intelligence in ophthalmology: A global perspective	No	Lack of relevance
98	Digital therapeutics using virtual reality‐based visual perceptual learning for visual field defects in stroke: A double‐blind randomized trial	No	Lack of relevance
99	Application and Validation of LUXIE: A Newly Developed Virtual Reality Perimetry Software	No	Lack of relevance
100	A systematic review: Virtual-reality-based techniques for human exercises and health improvement	No	Lack of relevance
101	Evaluation of Virtual Reality Perimetry and Standard Automated Perimetry in Normal Children	No	Unrelated studies
102	Optic nerve astrocyte reactivity protects function in experimental glaucoma and other nerve injuries	No	Lack of relevance
103	Differential up-regulation of Vesl-1/Homer 1 protein isoforms associated with decline in visual performance in a preclinical glaucoma model	No	Lack of relevance
104	Virtual reality experiential learning improved undergraduate students’ knowledge and evaluation skills relating to assistive technology for older adults and individuals with disabilities	No	Lack of relevance
105	17β-Estradiol eye drops protect the retinal ganglion cell layer and preserve visual function in an in vivo model of glaucoma	No	Lack of relevance
106	Comparative Analysis of 10-2 Test on Advanced Vision Analyzer and Humphrey Perimeter in Glaucoma	Yes	/
107	Contrast sensitivity in glaucoma patients with visual field defects at different locations	No	Lack of relevance
108	Vision Impairment Provides New Insight Into Self-Motion Perception	No	Lack of relevance
109	Home-based visual field test for glaucoma screening comparison with Humphrey perimeter	No	Unrelated studies
110	Neuroprotective Effects of Transcription Factor Brn3b in an Ocular Hypertension Rat Model of Glaucoma	No	Lack of relevance
111	Portable System for Neuro-Optical Diagnostics Using Virtual Reality Display	No	Lack of relevance
112	Reliability of Visual Field Testing in a Telehealth Setting Using a Head-Mounted Device: A Pilot Study	No	Lack of relevance
113	Developing a Screening Tool for Areas of Abnormal Central Vision Using Visual Stimuli With Natural Scene Statistics	No	Lack of relevance
114	Citicoline Modulates Glaucomatous Neurodegeneration Through Intraocular Pressure-Independent Control	No	Lack of relevance
115	Comparison of compliance among patients with pediatric amblyopia undergoing virtual reality-based and traditional patching method training	No	Lack of relevance
116	Challenges and Practical Considerations in Applying Virtual Reality in Medical Education and Treatment	No	Lack of relevance
117	Seeing other perspectives: evaluating the use of virtual and augmented reality to simulate visual impairments (OpenVisSim)	No	Lack of relevance
118	VisionaryVR: An Optical Simulation Tool for Evaluating and Optimizing Vision Correction Solutions in Virtual Reality	No	Lack of relevance
119	Clinical efficacy of a virtual reality tool for the treatment of obesity: study protocol of a randomised controlled trial	No	Lack of relevance
120	Outcomes of Non-Penetrating Deep Sclerectomy for Primary Congenital Glaucoma Performed by Experienced versus Trainee Surgeons: A Cohort Study	No	Lack of relevance
121	A Proposal for the Use of a Fixed Low-Energy Selective Laser Trabeculoplasty for Open Angle Glaucoma	No	Lack of relevance
122	IMHOTEP: cross-professional evaluation of a three-dimensional virtual reality system for interactive surgical operation planning, tumor board discussion and immersive training for complex liver surgery in a head-mounted display	No	Lack of relevance
123	Upper limb rehabilitation system based on virtual reality for breast cancer patients: Development and usability study	No	Lack of relevance
124	The effect of virtual reality technology in children after surgery for concomitant strabismus	No	Lack of relevance
125	Development of a quantitative evaluation system for visuo-motor control in three-dimensional virtual reality space	No	Lack of relevance
126	Effects of the Loss of Binocular and Motion Parallax on Static Postural Stability	No	Lack of relevance
127	Differential Effects of Experimental Glaucoma on Intrinsically Photosensitive Retinal Ganglion Cells in Mice	No	Lack of relevance
128	An Innovative Virtual Reality System for Measuring Refractive Error	No	Lack of relevance
129	Maprotiline restores ER homeostasis and rescues neurodegeneration via Histamine Receptor H1 inhibition in retinal ganglion cells	No	Lack of relevance
130	Commentary: Changing era of modern cataract surgery – The role of virtual reality-based simulators in manual small-incision cataract surgery training modules	No	Lack of relevance
131	Quantification of changes in visual function during disease development in a mouse model of pigmentary glaucoma	No	Lack of relevance
132	Microglia depletion exacerbates retinal ganglion cell loss in a mouse model of glaucoma	No	Lack of relevance
133	AIBP Protects Müller Glial Cells Against Oxidative Stress-Induced Mitochondrial Dysfunction and Reduces Retinal Neuroinflammation	No	Lack of relevance
134	Optineurin-facilitated axonal mitochondria delivery promotes neuroprotection and axon regeneration	No	Lack of relevance
135	Effect of Cognitive Demand on Functional Visual Field Performance in Senior Drivers with Glaucoma	No	Lack of relevance
136	Visual field examination method using virtual reality glasses compared with the Humphrey perimeter	No	Unrelated studies
137	Relationship between Neighborhood-Level Social Risk Factor Measures and Presenting Glaucoma Severity Utilizing Multilevel Modeling	No	Lack of relevance
138	Testing of Visual Field with Virtual Reality Goggles in Manual and Visual Grasp Modes	Yes	/
139	What are the visuo-motor tendencies of omnidirectional scene free-viewing in virtual reality?	No	Lack of relevance
140	Development of an 360-degree virtual reality video-based immersive cycle training system for physical enhancement in older adults: a feasibility study: Development of immersive virtual cycle for older adults	No	Lack of relevance
141	Effect of Ubiquinol on Glaucomatous Neurodegeneration and Oxidative Stress: Studies for Retinal Ganglion Cell Survival and/or Visual Function	No	Lack of relevance
142	The effectiveness of virtual reality training in reducing the risk of falls among elderly people	No	Lack of relevance
143	PixEye Virtual Reality Training has the Potential of Enhancing Proficiency of Laser Trabeculoplasty Performed by Medical Students: A Pilot Study	No	Lack of relevance
144	Agreement between Five Experts and the Laguna ONhE Automatic Colourimetric Application Interpreting the Glaucomatous Aspect of the Optic Nerve	No	Lack of relevance
145	Comparison of SNCG and NEFH Promoter–Driven Expression of Human SIRT1 Expression in a Mouse Model of Glaucoma	No	Lack of relevance
146	Implementing and evaluating a fully functional AI-enabled model for chronic eye disease screening in a real clinical environment	No	Lack of relevance
147	High-Performance Virtual Reality Volume Rendering of Original Optical Coherence Tomography Point-Cloud Data Enhanced With Real-Time Ray Casting	No	Lack of relevance
148	Cell-Specific Expression of Human SIRT1 by Gene Therapy Reduces Retinal Ganglion Cell Loss Induced by Elevated Intraocular Pressure	No	Lack of relevance
149	Virtual Reality Hemifield Measurements for Corrective Surgery Eligibility in Ptosis Patients: A Pilot Clinical Trial	No	Lack of relevance
150	Salzburg Visual Field Trainer (SVFT): A virtual reality device for (the evaluation of) neuropsychological rehabilitation	No	Lack of relevance
151	Missing Optomotor Head-Turning Reflex in the DBA/2J Mouse	No	Lack of relevance
152	Real-time visualization and interaction with static and live optical coherence tomography volumes in immersive virtual reality	No	Lack of relevance
153	A virtual reality eyes disease experience for undergraduate nursing students: A phenomenological study protocol	No	Lack of relevance
154	New Strategies for Automated Perimetry: Historical Perspective and Future Innovations	No	Lack of relevance
155	Superior Visual Field Testing Using Virtual Reality with and without Eye-Tracking for Functional Upper Eyelid Surgery Evaluation: A Pilot Study	No	Lack of relevance
156	Placebo effect after visual restitution training: no eye-tracking controlled perimetric improvement after visual border stimulation in late subacute and chronic visual field defects after stroke	No	Lack of relevance
157	Oral Scutellarin Treatment Ameliorates Retinal Thinning and Visual Deficits in Experimental Glaucoma	No	Lack of relevance
158	Applications of augmented reality in ophthalmology [Invited]	No	Lack of relevance
159	Commentary: Intravitreal injection of formalin as a life hack for ophthalmic wet lab training	No	Lack of relevance
160	Heading assessment by “tunnel vision” patients and control subjects standing or walking in a virtual reality environment	No	Lack of relevance
161	Effects of virtual reality guided meditation in older adults: the protocol of a pilot randomized controlled trial	No	Lack of relevance
162	Eye movement characteristics and visual fatigue assessment of virtual reality games with different interaction modes	No	Lack of relevance
163	RGC-specific ATF4 and/or CHOP deletion rescues glaucomatous neurodegeneration and visual function	No	Lack of relevance
164	Eye-Tracking for Clinical Ophthalmology with Virtual Reality (VR): A Case Study of the HTC Vive Pro Eye’s Usability	No	Lack of relevance
165	The Future Is Now: Incorporating Telemedicine into Glaucoma Care	No	Lack of relevance
166	The curious cases of incorrect face mask positions in bowl-type perimetry versus enclosed chamber perimetry during the COVID-19 pandemic	No	Lack of relevance
167	Virtual reality-based cognitive–behavioural therapy for the treatment of anxiety in patients with acute myocardial infarction: a randomised clinical trial	No	Lack of relevance
168	Psychophysical Testing in Rodent Models of Glaucomatous optic neuropathy	No	Lack of relevance
169	Calibration of head mounted displays for vision research with virtual reality	No	Lack of relevance
170	Mice Homozygous for a Deletion in the Glaucoma Susceptibility Locus INK4 Show Increased Vulnerability of Retinal Ganglion Cells to Elevated Intraocular Pressure	No	Lack of relevance
171	Recent Progress of Tactile and Force Sensors for Human–Machine Interaction	No	Lack of relevance
172	Long-Term Decrease of Intraocular Pressure in Rats by Viral Delivery of miR-146a	No	Lack of relevance
173	The importance of peripheral vision when searching 3D real-world scenes: A gaze-contingent study in virtual reality	No	Lack of relevance
174	Measuring visually guided motor performance in ultra low vision using virtual reality	No	Lack of relevance
175	Simulation of Oscillopsia in Virtual Reality	No	Lack of relevance
176	Immersive Virtual Reality–Based Cognitive Intervention for the Improvement of Cognitive Function, Depression, and Perceived Stress in Older Adults With Mild Cognitive Impairment and Mild Dementia: Pilot Pre-Post Study	No	Lack of relevance
177	The m6A reader YTHDF2 is a negative regulator for dendrite development and maintenance of retinal ganglion cells	No	Lack of relevance
178	Assessment of Visual and Retinal Function Following In Vivo Genipin-Induced Scleral Crosslinking	No	Lack of relevance
179	Evaluation of the Impact of Virtual Reality-Enhanced Cardiac Rehabilitation on Depressive and Anxiety Symptoms in Patients with Coronary Artery Disease: A Randomised Controlled Trial	No	Lack of relevance
180	A Depth-Dependent Integrated VF Simulation for Analysis and Visualization of Glaucomatous VF Defects	No	Lack of relevance
181	Correction to: Automatic differentiation of Glaucoma visual field from non-glaucoma visual field using deep convolutional neural network	No	Lack of relevance
182	Ovariectomy Worsens Visual Function After Mild Optic Nerve Crush in Rodents	No	Lack of relevance
183	Immersive Virtual Reality Exergames to Promote the Well-being of Community-Dwelling Older Adults: Protocol for a Mixed Methods Pilot Study	No	Lack of relevance
184	Quantification of Deficits in Spatial Visual Function of Mouse Models for Glaucoma	No	Lack of relevance
185	Diagnostic accuracy of a modularized, virtual-reality-based automated pupillometer for detection of relative afferent pupillary defect in unilateral optic neuropathies	No	Lack of relevance
186	Smartphone-based Ophthalmic Imaging Compared With Spectral-domain Optical Coherence Tomography Assessment of Vertical Cup-to-disc Ratio Among Adults in Southwestern Uganda	No	Lack of relevance
187	Perioperative use of immersive head-mounted virtual reality display enhances patient satisfaction in great saphenous vein surgery: a single-center clinical observation study	No	Lack of relevance
188	Interleukin-6 Deficiency Attenuates Retinal Ganglion Cell Axonopathy and Glaucoma-Related Vision Loss	No	Lack of relevance
189	Personalized Care in Eye Health: Exploring Opportunities, Challenges, and the Road Ahead for Chatbots	No	Lack of relevance
190	Functional Near-Infrared Spectrometry as a Useful Diagnostic Tool for Understanding the Visual System: A Review	No	Lack of relevance
191	Effectiveness of Virtual Reality and Feedback to Improve Gait and Balance in Patients with Diabetic Peripheral Neuropathies: Systematic Review and Meta-Analysis	No	Lack of relevance
192	PPIP5K2 and PCSK1 are Candidate Genetic Contributors to Familial Keratoconus	No	Lack of relevance
193	Commentary: Opening eyes to the mixed reality metaverse	No	Lack of relevance
194	Comparison of head-mounted perimeter (imo®) and Humphrey Field Analyzer	No	Lack of relevance
195	Personal Computer-Based Visual Field Testing as an Alternative to Standard Automated Perimetry	No	Lack of relevance
196	Enhancing Attention by Synchronizing Respiration and Fingertip Pressure: A Pilot Study Using Functional Near-Infrared Spectroscopy	No	Lack of relevance
197	Virtual reality training improves accommodative facility and accommodative range	No	Lack of relevance
198	Detection of Relative Afferent Pupillary Defects Using Eye Tracking and a VR Headset	No	Lack of relevance
199	Understanding viewpoint changes in peripheral prisms for field expansion by virtual reality simulation	No	Lack of relevance
200	Face Recognition Characteristics in Patients with Age-Related Macular Degeneration Determined Using a Virtual Reality Headset with Eye Tracking	No	Lack of relevance
201	Artificial intelligence and digital solutions for myopia	No	Lack of relevance
202	Usability of a virtual reality environment simulating an automated teller machine for assessing and training persons with acquired brain injury	No	Lack of relevance
203	Online Circular Contrast Perimetry via a Web-Application: Establishing a Normative Database for Central 10-Degree Perimetry	No	Lack of relevance
204	Terrestrial health applications of visual assessment technology and machine learning in spaceflight associated neuro-ocular syndrome	No	Lack of relevance
205	Changes in UK ophthalmology surgical training: analysis of cumulative surgical experience 2009–2015	No	Lack of relevance
206	Holographic elysium of a 4D ophthalmic anatomical and pathological metaverse with extended reality/mixed reality	No	Lack of relevance
207	Maintaining fixation by children in a virtual reality version of pupil perimetry	No	Lack of relevance
208	Artificial Intelligence Supporting the Training of Communication Skills in the Education of Health Care Professions: Scoping Review	No	Lack of relevance
209	Spotlight on iPad Visual Field Tests Efficacy	No	Lack of relevance
210	Wet Laboratory Training in Ophthalmology as a Tool for Formative Assessment	No	Lack of relevance
211	The Open Perimetry Initiative: A framework for cross-platform development for the new generation of portable perimeters	No	Lack of relevance
212	Effects of Transient Loss of Vision on Head and Eye Movements during Visual Search in a Virtual Environment	No	Lack of relevance
213	RECENT UNDERSTANDING OF BINOCULAR VISION IN THE NATURAL ENVIRONMENT WITH CLINICAL IMPLICATIONS	No	Lack of relevance
214	The Assessment of Visual Function and Functional Vision	No	Lack of relevance
215	Self-Reported Visual Ability Versus Task Performance in Individuals With Ultra-Low Vision	No	Lack of relevance
216	Democratizing Health Care in the Metaverse: How Video Games can Monitor Eye Conditions Using the Vision Performance Index: A Pilot Study	No	Lack of relevance
217	Falls Risk in Relation to Activity Exposure in High-Risk Older Adults	No	Lack of relevance
218	Effects of stereopsis on vection, presence and cybersickness in head-mounted display (HMD) virtual reality	No	Lack of relevance
219	Motion sickness susceptibility and visually induced motion sickness as diagnostic signs in Parkinson’s disease	No	Lack of relevance
220	Individual factors and vection in younger and older adults: How sex, field dependence, personality, and visual attention do (or do not) affect illusory self-motion	No	Lack of relevance
221	The Association of Glaucomatous Visual Field Loss and Balance	No	Lack of relevance
222	Concussion Assessment With Smartglasses: Validation Study of Balance Measurement Toward a Lightweight, Multimodal, Field-Ready Platform	No	Lack of relevance
223	Unveiling the Potential: A Comprehensive Review of Artificial Intelligence Applications in Ophthalmology and Future Prospects	No	Lack of relevance
224	Functional near-infrared spectroscopy during optic flow with and without fixation	No	Lack of relevance
225	A portable and efficient dementia screening tool using eye tracking machine learning and virtual reality	No	Lack of relevance
226	Neural Research on Depth Perception and Stereoscopic Visual Fatigue in Virtual Reality	No	Lack of relevance
227	Skills assessment after a grape-based microsurgical course for ophthalmology residents: randomised controlled trial	No	Lack of relevance
228	The Case for Expanding Visual Assessments During Spaceflight	No	Lack of relevance
229	Development of Virtual Reality Walking Collision Detection Test on Head-mounted display	No	Lack of relevance
230	Evaluation of Surgical Requirements and Competencies of the Saudi Ophthalmology Training Program in a Tertiary Eye Specialist Hospital- A Cross-Sectional Study	No	Lack of relevance
231	Enhanced Depth Navigation Through Augmented Reality Depth Mapping in Patients with Low Vision	No	Lack of relevance
232	Clinical applications for intraoperative optical coherence tomography: a systematic review	No	Lack of relevance
233	Exploring the Role of Simulation Training in Improving Surgical Skills Among Residents: A Narrative Review	No	Lack of relevance
234	Ophthalmic Education: The Top 100 Cited Articles in Ophthalmology Journals	No	Lack of relevance
235	Online circular contrast perimetry via a web-application: optimising parameters and establishing a normative database	No	Lack of relevance
236	Portable hardware & software technologies for addressing ophthalmic health disparities: A systematic review	No	Lack of relevance
237	Implementing and Monitoring At-Home Virtual Reality Oculo-kinetic Perimetry During COVID-19	No	Unrelated studies
238	Grand Challenges and Opportunities in Surgical Ophthalmology: Together for a Shared Future	No	Lack of relevance
239	Case Report: Visual Rehabilitation in Hemianopia Patients. Home-Based Visual Rehabilitation in Patients With Hemianopia Consecutive to Brain Tumor Treatment: Feasibility and Potential Effectiveness	No	Lack of relevance
240	DR HAGIS—a fundus image database for the automatic extraction of retinal surface vessels from diabetic patients	No	Lack of relevance
241	Impact of COVID-19 pandemic on carbon footprint and strategies to mitigate waste generation	No	Lack of relevance
242	Everything real about unreal artificial intelligence in diabetic retinopathy and in ocular pathologies	No	Lack of relevance
243	Ophthalmic surgical training in Karnataka and Southern India: Present status and future interests from a survey of final-year residents	No	Lack of relevance
244	A Laser-induced Mouse Model of Chronic Ocular Hypertension to Characterize Visual Defects	No	Lack of relevance
245	Sustained Ocular Hypertension Induces Dendritic Degeneration of Mouse Retinal Ganglion Cells That Depends on Cell Type and Location	No	Lack of relevance
246	Effects of Chronic and Acute Intraocular Pressure Elevation on Scotopic and Photopic Contrast Sensitivity in Mice	No	Lack of relevance
247	Implementation of deep learning artificial intelligence in vision-threatening disease screenings for an underserved community during COVID-19	No	Lack of relevance
248	Human–Computer Interaction-Oriented African Literature and African Philosophy Appreciation	No	Lack of relevance
249	Long-Term Protection of Retinal Ganglion Cells and Visual Function by Brain-Derived Neurotrophic Factor in Mice With Ocular Hypertension	No	Lack of relevance
250	Application of Internet of Medical/Health Things to Decentralized Clinical Trials: Development Status and Regulatory Considerations	No	Lack of relevance
251	Getting signals into the brain: visual prosthetics through thalamic microstimulation	No	Lack of relevance
252	The eRDS v6 Stereotest and the Vivid Vision Stereo Test: Two New Tests of Stereoscopic Vision	No	Lack of relevance
253	SAN 2019 Abstract Book for ASN Neuro MAY 2020	No	Lack of relevance
254	Non‐pharmacological interventions for spatial neglect or inattention following stroke and other non‐progressive brain injury	No	Lack of relevance
255	Virtual reality in ophthalmology education: simulating pupil examination	No	Lack of relevance
256	ePosters	No	Lack of relevance
257	Wearables in Medicine	No	Lack of relevance
258	The Wholesome Foods Approach to Trabeculectomy Wet Lab Training	No	Lack of relevance
259	Skin-Interfaced Electronics: A Promising and Intelligent Paradigm for Personalized Healthcare	No	Lack of relevance
260	Machine-learning-based models to predict cardiovascular risk using oculomics and clinic variables in KNHANES	No	Lack of relevance
261	Mobility improvement of patients with peripheral visual field losses using novel see-through digital spectacles	No	Lack of relevance
262	Early Blindness Limits the Head-Trunk Coordination Development for Horizontal Reorientation	No	Lack of relevance
263	IMI—The Dynamic Choroid: New Insights, Challenges, and Potential Significance for Human Myopia	No	Lack of relevance
264	Integrated approach for cataract surgical training and objective assessment of resident surgeons	No	Lack of relevance
265	Developing a Deep Learning Model to Evaluate Bulbar Conjunctival Injection with Color Anterior Segment Photographs	No	Lack of relevance
266	Portable Perimetry Using Eye-Tracking on a Tablet Computer—A Feasibility Assessment	No	Lack of relevance
267	Theoretical Frameworks in Medical Education: Using a Systematic Review of Ophthalmology Education Research to Create a Theory of Change Model	No	Lack of relevance
268	Changes in cerebral activation in individuals with and without visual vertigo during optic flow: A functional near-infrared spectroscopy study	No	Lack of relevance
269	Commentary: Ambidextrous practice makes eye surgeon perfect	No	Lack of relevance
270	Medical review licensing outcomes in drivers with visual field loss in Victoria, Australia	No	Lack of relevance
271	Optimisation of AAV-NDI1 Significantly Enhances Its Therapeutic Value for Correcting Retinal Mitochondrial Dysfunction	No	Lack of relevance
272	Commentary: Smartphone-based, wireless, slit-lamp imaging with small footprint – making photodocumentation easy	No	Lack of relevance
273	Global research of artificial intelligence in strabismus: a bibliometric analysis	No	Lack of relevance
274	Teaching the Blind to Find Their Way by Playing Video Games	No	Lack of relevance
275	Use of a portable head mounted perimetry system to assess bedside visual fields	No	Lack of relevance
276	Immersive photoreal new-age innovative gameful pedagogy for e-ophthalmology with 3D augmented reality	No	Lack of relevance
277	The burden, causes, and determinants of blindness and vision impairment in Asia: An analysis of the Global Burden of Disease Study	No	Lack of relevance
278	Opportunities in rehabilitation research	No	Lack of relevance
279	Eye Care During the COVID-19 Pandemic: A Report on Patients’ Perceptions and Experiences, an Asian Perspective	No	Lack of relevance
280	The next generation of healthcare ecosystem in the metaverse	No	Lack of relevance
281	From Transcriptomics to Treatment in Inherited Optic Neuropathies	No	Lack of relevance
282	Modern Educational Simulation-Based Tools Among Residents of Ophthalmology: A Narrative Review	No	Lack of relevance
283	Specvis: Free and open-source software for visual field examination	No	Lack of relevance
284	Nogo-A inactivation improves visual plasticity and recovery after retinal injury	No	Lack of relevance
285	Measuring Pedestrian Collision Detection With Peripheral Field Loss and the Impact of Peripheral Prisms	No	Lack of relevance
286	The killifish visual system as an in vivo model to study brain aging and rejuvenation	No	Lack of relevance
287	Artificial intelligence enhanced ophthalmological screening in children: insights from a cohort study in Lubelskie Voivodeship	No	Lack of relevance
288	Report From the National Eye Institute Workshop on Neuro-Ophthalmic Disease Clinical Trial Endpoints: Optic Neuropathies	No	Lack of relevance
289	Pharmacological and Non-Pharmacological Treatments for Depression in Parkinson’s Disease: An Updated Review	No	Lack of relevance
290	Assessing REALTER simulator: analysis of ocular movements in simulated low-vision conditions with extended reality technology	No	Lack of relevance
291	Simulating Macular Degeneration to Investigate Activities of Daily Living: A Systematic Review	No	Lack of relevance
292	A systematic review of extended reality (XR) for understanding and augmenting vision loss	No	Lack of relevance
293	A Deep Learning Model for Automated Sub-Basal Corneal Nerve Segmentation and Evaluation Using In Vivo Confocal Microscopy	No	Lack of relevance
294	The Role of Ophthalmology in Tele-Stroke Consults for Triaging Acute Vision Loss	No	Lack of relevance
295	14th EUNOS Congress: PORTO, PORTUGAL, 16–19 JUNE 2019	No	Lack of relevance
296	Computer analysis of individual cataract surgery segments in the operating room	No	Lack of relevance
297	Efficiency of Sensory Substitution Devices Alone and in Combination With Self-Motion for Spatial Navigation in Sighted and Visually Impaired	No	Lack of relevance
298	Effect of Atropine Eye Drops Combined with VR-Based Binocular Visual Function Balance Training for Prevention and Control of Juvenile Myopia	No	Lack of relevance
299	Update on Clinical Trial Endpoints in Gene Therapy Trials for Inherited Retinal Diseases	No	Lack of relevance
300	Driving Performance in Older Adults: Current Measures, Findings, and Implications for Roadway Safety	No	Lack of relevance
301	Phacoemulsification: Proposals for Improvement in Its Application	No	Lack of relevance
302	SARM1 Ablation Is Protective and Preserves Spatial Vision in an In Vivo Mouse Model of Retinal Ganglion Cell Degeneration	No	Lack of relevance
303	Artificial Intelligence and Ophthalmic Surgery	No	Lack of relevance
304	Adjunctive methylphenidate extended release in patients with schizophrenia: Protocol of a single-centre fixed dose cross-over open-label trial to improve functional and cognitive outcomes	No	Lack of relevance
305	Simulator-Based Versus Traditional Training of Fundus Biomicroscopy for Medical Students: A Prospective Randomized Trial	No	Lack of relevance
306	Vestibular Toxicity: Causes, Evaluation Protocols, Intervention, and Management	No	Lack of relevance
307	Comparison of effect and safety of phacoemulsification surgery performed by resident and attending physicians	No	Lack of relevance
308	Embedded deep learning in ophthalmology: making ophthalmic imaging smarter	No	Lack of relevance
309	A head mounted device stimulator for optogenetic retinal prosthesis	No	Lack of relevance
310	Sensitivity and Specificity of New Visual Field Screening Software for Diagnosing Hemianopia	No	Lack of relevance
311	Anatomical Society Summer Meeting Glasgow 2021: Cutting Edge Anatomy	No	Lack of relevance
312	Luminance Contrast Shifts Dominance Balance between ON and OFF Pathways in Human Vision	No	Lack of relevance
313	Effects of Stimulus Luminance, Stimulus Color and Intra-Stimulus Color Contrast on Visual Field Mapping in Neurologically Impaired Adults Using Flicker Pupil Perimetry	No	Lack of relevance
314	Falls caused by balance disorders in the elderly with multiple systems involved: Pathogenic mechanisms and treatment strategies	No	Lack of relevance
315	Computer Vision Syndrome: An Ophthalmic Pathology of the Modern Era	No	Lack of relevance
316	ePresentations	No	Lack of relevance
317	Transformative Potential of AI in Healthcare: Definitions, Applications, and Navigating the Ethical Landscape and Public Perspectives	No	Lack of relevance
318	The Constrained-Disorder Principle Assists in Overcoming Significant Challenges in Digital Health: Moving from “Nice to Have” to Mandatory Systems	No	Lack of relevance
319	Management of amblyopia in pediatric patients: Current insights	No	Lack of relevance
320	Behavioral assessment of visual function via optomotor response and cognitive function via Y-maze in diabetic rats	No	Lack of relevance
321	Neuronal NMNAT2 Overexpression Does Not Achieve Significant Neuroprotection in Experimental Autoimmune Encephalomyelitis/Optic Neuritis	No	Lack of relevance
322	Applications and Current Medico-Legal Challenges of Telemedicine in Ophthalmology	No	Lack of relevance
323	Sustainability of Ophthalmology Practice and Training During and Post the Pandemic of Coronavirus (COVID-19): A Review	No	Lack of relevance
324	Multispecialty Enterprise Imaging Workgroup Consensus on Interactive Multimedia Reporting Current State and Road to the Future: HIMSS-SIIM Collaborative White Paper	No	Lack of relevance
325	Ageing vision and falls: a review	No	Lack of relevance
326	The impact of COVID-19 on ophthalmology resident surgical experience: a retrospective cross-sectional analysis	No	Lack of relevance
327	Augmented Reality in Ophthalmology: Applications and Challenges	No	Lack of relevance
328	The International BNA 2023 Festival of Neuroscience	No	Lack of relevance
329	Aging, the Central Nervous System, and Mobility in Older Adults: Interventions	No	Lack of relevance
330	Evaluation of high myopia complications prevention program in university freshmen	No	Lack of relevance
331	Formalin-assisted training eyes for ophthalmic wet lab practice	No	Lack of relevance
332	Review of intraoperative optical coherence tomography: technology and applications [Invited]	No	Lack of relevance
333	Proceedings to the 55th Annual Meeting for the Particle Therapy Cooperative Group (PTCOG)	No	Lack of relevance
334	On the other hand - Developing ambidextrous/mixed handedness organisation for ophthalmic procedures	No	Lack of relevance
335	Commentary: Digital 3D atlas of ophthalmology	No	Lack of relevance
336	Navigation Using Sensory Substitution in Real and Virtual Mazes	No	Lack of relevance
337	A Smart Context-Aware Hazard Attention System to Help People with Peripheral Vision Loss	No	Lack of relevance
338	Commentary: A questionnaire-based assessment of Safe Eye Examination (SEE) technique	No	Lack of relevance
339	Translational Science 2013 Abstracts	No	Lack of relevance
340	Goat's eye integrated with a human cataractous lens: A training model for phacoemulsification	No	Lack of relevance
341	Comparison of Objective and Subjective Changes Induced by Multiple-Pinhole Glasses and Single-Pinhole Glasses	No	Lack of relevance
342	3D Printing in Eye Care	No	Lack of relevance
343	Optogenetic approaches to retinal prosthesis	No	Lack of relevance
344	The Future of Private Practice in Audiology	No	Lack of relevance
345	Application of artificial intelligence in cataract management: current and future directions	No	Lack of relevance
346	Visual Field Testing with Head-Mounted Perimeter ‘imo’	No	Lack of relevance
347	Ophthalmic surgical training following modernising medical careers: regional variation in experience across the UK	No	Lack of relevance
348	Trabeculectomy Training: Review of Current Teaching Strategies	No	Lack of relevance
349	Factors affecting the adoption of metaverse in healthcare: The moderating role of digital division, and meta-culture	No	Lack of relevance
350	Scientometric Research and Critical Analysis of Gait and Balance in Older Adults	No	Lack of relevance
351	Diagnostic test accuracy of an automated device as a screening tool for fall risk assessment in community-residing elderly: A STARD compliant study	No	Lack of relevance
352	Opportunities and Limitations of a Gaze-Contingent Display to Simulate Visual Field Loss in Driving Simulator Studies	No	Lack of relevance
353	The Study of Short-Term Plastic Visual Perceptual Training Based on Virtual and Augmented Reality Technology in Amblyopia	No	Lack of relevance
354	Telemedizinische Ansätze in der Augenheilkunde in Zeiten von COVID-19	No	Lack of relevance
355	Microsurgery Robots: Applications, Design, and Development	No	Lack of relevance
356	Blue-light stimulation of the blind-spot constricts the pupil and enhances contrast sensitivity	No	Lack of relevance
357	Posters	No	Lack of relevance
358	The social problem of presbystasis and the role of vestibular rehabilitation in elderly patients: a review	No	Lack of relevance
359	Smart Devices in Optometry: Current and Future Perspectives to Clinical Optometry	No	Lack of relevance
360	2023 International Conference on Mental Health and Behavioral Medicine (MHBM2023)	No	Lack of relevance
361	Psychological Impact and Influence of Animation on Viewer's Visual Attention and Cognition: A Systematic Literature Review, Open Challenges, and Future Research Directions	No	Lack of relevance
362	Nutritional and Behavioral Countermeasures as Medication Approaches to Relieve Motion Sickness: A Comprehensive Review	No	Lack of relevance
363	Abstracts from the 2023 Annual Meeting of the Society of General Internal Medicine	No	Lack of relevance
364	Simulation of advanced cataract surgery – validation of a newly developed test	No	Lack of relevance
365	The most used questionnaires for evaluating the usability of robots and smart wearables: A scoping review	No	Lack of relevance
366	Preclinical training of future ocular surgeons: a French opinion-based study	No	Lack of relevance
367	Cost and time resourcing for ophthalmic simulation in the UK: a Royal College of Ophthalmologists’ National Survey of regional Simulation Leads in 2021	No	Lack of relevance
368	Comparing Resident Outcomes in Cataract Surgery at Different Levels of Experience	No	Lack of relevance
369	Characterization of technologies in digital health applied in vision care	No	Lack of relevance
370	Surfing the COVID-19 Tsunami with Teleophthalmology: the Advent of New Models of Eye Care	No	Lack of relevance
371	Personalized Care and Treatment Compliance in Chronic Conditions	No	Lack of relevance
372	Research on Artificial-Intelligence-Assisted Medicine: A Survey on Medical Artificial Intelligence	No	Lack of relevance
373	ChatGPT and BCI-VR: a new integrated diagnostic and therapeutic perspective for the accurate diagnosis and personalized treatment of mild cognitive impairment	No	Lack of relevance
374	The Decline of Basic Ophthalmology in General Medical Education: A Scoping Review and Recommended Potential Solutions	No	Lack of relevance
375	A critical review: Psychophysical assessments of diabetic retinopathy	No	Lack of relevance
376	The TsiogkaSpaeth grid for detection of neurological visual field defects: a validation study	No	Lack of relevance
377	Efficacy of Simulator-Based Slit Lamp Training for Medical Students: A Prospective, Randomized Trial	No	Lack of relevance
378	The Impact of Visual Field Loss on Driving Skills: A Systematic Narrative Review	No	Lack of relevance
379	Digital Education in Ophthalmology	No	Lack of relevance
380	SIOP ABSTRACTS	No	Lack of relevance
381	Portable multi-focal visual evoked potential diagnostics for multiple sclerosis/optic neuritis patients	No	Lack of relevance
382	Physical activity and sport practice to improve balance control of visually impaired individuals: a narrative review with future perspectives	No	Lack of relevance
383	Characterization, passive and active treatment in strabismic amblyopia: a narrative review	No	Lack of relevance
384	Vision enhancement technologies, augmented reality and sports integrity considerations	No	Lack of relevance
385	The CELLmicrocosmos Tools: A Small History of Java-Based Cell and Membrane Modelling Open Source Software Development	No	Lack of relevance
386	PROCEEDINGS 32nd Symposium ESVN‐ECVN WROCLAW, POLAND 12th‐14th September 2019: Selected research communications of the 32nd Symposium of the ESVN‐ECVN Wroclaw, Poland 12th to 14th September 2019	No	Lack of relevance
387	Soft Electronics for Health Monitoring Assisted by Machine Learning	No	Lack of relevance
388	An edge-driven multi-agent optimization model for infectious disease detection	No	Lack of relevance
389	Visual disorders and driving ability in persons with dementia: A mini review	No	Lack of relevance
390	Unveiling the black box: A systematic review of Explainable Artificial Intelligence in medical image analysis	No	Lack of relevance
391	Ability of Head-Mounted Display Technology to Improve Mobility in People With Low Vision: A Systematic Review	No	Lack of relevance
392	Prosthetic Visual Acuity with the PRIMA Subretinal Microchip in Patients with Atrophic Age-Related Macular Degeneration at 4 Years Follow-up	No	Lack of relevance
393	Ocular Tissue for Research in Australia: Strategies for Potential Research Utility of Surplus and Transplant-Ineligible Deceased Donations	No	Lack of relevance
394	Artificial Intelligence Evidence-Based Current Status and Potential for Lower Limb Vascular Management	No	Lack of relevance
395	Light-Induced Pupillary Responses in Alzheimer's Disease	No	Lack of relevance
396	Challenges and opportunities of digital health in a post-COVID19 world	No	Lack of relevance
397	Optimized OPA1 Isoforms 1 and 7 Provide Therapeutic Benefit in Models of Mitochondrial Dysfunction	No	Lack of relevance
398	Experiences and Perceptions of Ophthalmic Simulation-Based Surgical Education in Sub-Saharan Africa	No	Lack of relevance
399	Teaming-up nurses with ophthalmologists to expand the reach of eye care in a middle-income country: Validation of health data acquisition by nursing staff in a telemedicine strategy	No	Lack of relevance
400	Using Technology, Bioinformatics and Health Informatics Approaches to Improve Learning Experiences in Optometry Education, Research and Practice	No	Lack of relevance
401	Voluntary exercise preserves visual function and reduces inflammatory response in an adult mouse model of autosomal dominant retinitis pigmentosa	No	Lack of relevance
402	Expert Insight Into the Use of eHealth Interventions to Aid Medication Adherence During COVID-19	No	Lack of relevance
403	Comprehensive review of surgical microscopes: technology development and medical applications	No	Lack of relevance
404	The Topo-Speech sensory substitution system as a method of conveying spatial information to the blind and vision impaired	No	Lack of relevance
405	First Evaluation of a Retinal Imaging Laser Eyewear System Based Low Vision Aid	No	Lack of relevance
406	Robotics and cybersurgery in ophthalmology: a current perspective	No	Lack of relevance
407	Perceptions of training in gonioscopy	No	Lack of relevance
408	Wearable Walking Assistant for Freezing of Gait With Environmental IoT Monitoring: A Contribution to the Discussion	No	Lack of relevance
409	Creating a Supportive Environment using Cues for Wayfinding in Dementia	No	Lack of relevance
410	Visual function in guinea pigs: behavior and electrophysiology	No	Lack of relevance
411	Head-mounted digital metamorphopsia suppression as a countermeasure for macular-related visual distortions for prolonged spaceflight missions and terrestrial health	No	Lack of relevance
412	Performance of a Smart Device over 12-Months for Home Monitoring of Patients with Intermediate Age-Related Macular Degeneration	No	Lack of relevance
413	Translational Devices, Technologies, and Medicines in Clinical Ophthalmology	No	Lack of relevance
414	Value-based digital health: A systematic literature review of the value elements of digital health care	No	Lack of relevance
415	Artificial Intelligence in Dry Eye Disease: A Narrative Review	No	Lack of relevance
416	New advances in amblyopia therapy I: binocular therapies and pharmacologic augmentation	No	Lack of relevance
417	Concentrated Conditioned Media from Adipose Tissue Derived Mesenchymal Stem Cells Mitigates Visual Deficits and Retinal Inflammation Following Mild Traumatic Brain Injury	No	Lack of relevance
418	Visual Acuity of Simulated Thalamic Visual Prostheses in Normally Sighted Humans	No	Lack of relevance
419	Choroideremia: The Endpoint Endgame	No	Lack of relevance
420	Selective deletion of zinc transporter 3 in amacrine cells promotes retinal ganglion cell survival and optic nerve regeneration after injury	No	Lack of relevance
421	Research progress in artificial intelligence assisted diabetic retinopathy diagnosis	No	Lack of relevance
422	Digital Therapeutics: Exploring the Possibilities of Digital Intervention for Myopia	No	Lack of relevance
423	Current Insights into 3D Bioprinting: An Advanced Approach for Eye Tissue Regeneration	No	Lack of relevance
424	Three-dimensional binocular eye–hand coordination in normal vision and with simulated visual impairment	No	Lack of relevance
425	Peripheral Prisms for Visual Field Expansion: A Translational Journey	No	Lack of relevance
426	OTX2 Non-Cell Autonomous Activity Regulates Inner Retinal Function	No	Lack of relevance
427	Essentials of setting up a wet lab for ophthalmic surgical training in COVID-19 pandemic	No	Lack of relevance
428	Fibulin-3 knockout mice demonstrate corneal dysfunction but maintain normal retinal integrity	No	Lack of relevance
429	Multifunctional flexible contact lens for eye health monitoring using inorganic magnetic oxide nanosheets	No	Lack of relevance
430	A survey of perceptions of exposure to new technology in residents and practicing ophthalmologists	No	Lack of relevance
431	Report From the NEI/FDA Endpoints Workshop on Age-Related Macular Degeneration and Inherited Retinal Diseases	No	Lack of relevance
432	Telemedicine in the OECD: An umbrella review of clinical and cost-effectiveness, patient experience and implementation	No	Lack of relevance
433	Use of augmented reality technology for improving visual acuity of individuals with low vision	No	Lack of relevance
434	Treatment of age-related visual impairment with a peptide acting on mitochondria	No	Lack of relevance
435	Synchronous functional magnetic resonance eye imaging, video ophthalmoscopy, and eye surface imaging reveal the human brain and eye pulsation mechanisms	No	Lack of relevance
436	Artificial Intelligence Frameworks to Detect and Investigate the Pathophysiology of Spaceflight Associated Neuro-Ocular Syndrome (SANS)	No	Lack of relevance
437	Binocular imbalance in patients after implantable collamer lens V4c implantation or femtosecond laser-assisted in situ keratomileusis for myopia with presbyopia	No	Lack of relevance
438	A Depth-Based Head-Mounted Visual Display to Aid Navigation in Partially Sighted Individuals	No	Lack of relevance
439	A Roadmap for Interpreting the Literature on Vision and Driving	No	Lack of relevance
440	A mouse model of ocular blast injury that induces closed globe anterior and posterior pole damage	No	Lack of relevance
441	Low Vision Impairs Implicit Sensorimotor Adaptation in Response to Small Errors, But Not Large Errors	No	Lack of relevance
442	Effect of peripheral refractive errors on driving performance	No	Lack of relevance
443	Super-Resolution Scanning Laser Microscopy Based on Virtually Structured Detection	No	Lack of relevance
444	Abstracts of the 2018 Meeting of ArgentineSociety for Research in Neurosciences	No	Lack of relevance
445	Neurosteroid allopregnanolone reduces ipsilateral visual cortex potentiation following unilateral optic nerve injury	No	Lack of relevance
446	The effects of induced optical blur on visual search performance and training	No	Lack of relevance
447	Genetically Heterogeneous Mice Show Age-related Vision Deficits Not Related to Increased Rod Cell L-type Calcium Channel Function In Vivo	No	Lack of relevance
448	Eye Movements of Patients with Tunnel Vision while Walking	No	Lack of relevance
449	Long-Term Effects of Neonatal Hypoxia-Ischemia on Structural and Physiological Integrity of the Eye and Visual Pathway by Multimodal MRI	No	Lack of relevance
450	Amyloid Precursor Protein Is Required for Normal Function of the Rod and Cone Pathways in the Mouse Retina	No	Lack of relevance
451	A Pilot Evaluation of On-Road Detection Performance by Drivers with Hemianopia Using Oblique Peripheral Prisms	No	Lack of relevance
452	Whole-eye electrical stimulation therapy preserves visual function and structure in P23H-1 rats	No	Lack of relevance
453	Neuroglobin Gene Therapy Prevents Optic Atrophy and Preserves Durably Visual Function in Harlequin Mice	No	Lack of relevance
454	NRF2 promotes neuronal survival in neurodegeneration and acute nerve damage	No	Lack of relevance
455	Functional Changes and Driving Performance in Older Drivers: Assessment and Interventions	No	Lack of relevance
456	The risk of pedestrian collisions with peripheral visual field loss	No	Lack of relevance
457	Low vision rehabilitation for better quality of life in visually impaired adults	No	Lack of relevance
458	Transcranial direct current stimulation (tDCS) for improving activities of daily living, and physical and cognitive functioning, in people after stroke	No	Lack of relevance
459	Perimetría en domicilio. ¿Es posible?	No	Lack of relevance
460	Retinal sensitivity changes in early/intermediate AMD: a systematic review and meta-analysis of visual field testing under mesopic and scotopic lighting	No	Lack of relevance
461	Severe Acute Respiratory Syndrome Coronavirus Disease 2019: More Safety at the Expense of More Medical Waste	No	Lack of relevance
462	Topical Review: Impact of Central Vision Loss on Navigation and Obstacle Avoidance while Walking	No	Lack of relevance
463	Eye Tracking in Optometry: A Systematic Review	No	Lack of relevance
464	Effects of different rehabilitation training on balance function in stroke patients: a systematic review and network meta-analysis	No	Lack of relevance
465	Application of Telemedicine in COVID-19: A Bibliometric Analysis	No	Lack of relevance
466	RETRACTED ARTICLE: Eye tracking: empirical foundations for a minimal reporting guideline	No	Lack of relevance
467	Evolution and Applications of Artificial Intelligence to Cataract Surgery	No	Lack of relevance
468	Effect of surgical simulation training on the complication rate of resident-performed phacoemulsification	No	Lack of relevance
469	Risk factors, complications, and outcomes of phacoemulsification cataract surgery complicated by retained lens fragments in Asian eyes: A 10-year retrospective study	No	Lack of relevance
470	Clinical Acupoint Selection for the Treatment of Functional Constipation by Massage and Acupuncture Based on Smart Medical Big Data Analysis	No	Lack of relevance
471	Abstracts from the 2017 Society of General Internal Medicine Annual Meeting	No	Lack of relevance
472	Integrative Approaches in Acute Ischemic Stroke: From Symptom Recognition to Future Innovations	No	Lack of relevance
473	Rendering algorithms for aberrated human vision simulation	No	Lack of relevance
474	Concept Mapping to Identify Content for a Performance-Based Measure of Low Luminance Vision-Related Activities of Daily Living	No	Lack of relevance
475	Commentary: Improving training in retina in Indian residency programmes	No	Lack of relevance
476	Advances in Therapeutic Contact Lenses for the Management of Different Ocular Conditions	No	Lack of relevance
477	Motion sickness: an overview	No	Lack of relevance
478	Proceedings of the 28th European Paediatric Rheumatology Congress (PReS 2022): Prague, Czech Republic. 20-23 September 2022	No	Lack of relevance
479	Semiconducting polymer dots for multifunctional integrated nanomedicine carriers	No	Lack of relevance
480	Biomechanical adaptation to post-stroke visual field loss: a systematic review	No	Lack of relevance
481	Naked-Eye 3-Dimensional Vision Training for Myopia Control: A Randomized Clinical Trial	No	Lack of relevance
482	Evaluating the Diagnostic Accuracy of a Portable, Motorized, and Remotely Controlled Slit Lamp Imaging Adaptor Prototype for Head-Mounted Displays	No	Lack of relevance
483	Future of Artificial Intelligence in Surgery: A Narrative Review	No	Lack of relevance
484	BNA 2017 Festival of Neuroscience: Abstract Book	No	Lack of relevance
485	Visual motion detection thresholds can be reliably measured during walking and standing	No	Lack of relevance
486	Transparent Electronics for Wearable Electronics Application	No	Lack of relevance
487	Methods for real-time feature-guided image fusion of intrasurgical volumetric optical coherence tomography with digital microscopy	No	Lack of relevance
488	Materials, Electrical Performance, Mechanisms, Applications, and Manufacturing Approaches for Flexible Strain Sensors	No	Lack of relevance
489	The Phenomenology and Neurobiology of Visual Distortions and Hallucinations in Schizophrenia: An Update	No	Lack of relevance
490	Effectiveness of binocularity-stimulating treatment in children with residual amblyopia following occlusion	No	Lack of relevance
491	The impact of distance cataract surgical wet laboratory training on cataract surgical competency of ophthalmology residents	No	Lack of relevance
492	Ranibizumab Port Delivery System in Neovascular Age-Related Macular Degeneration: Where Do We Stand? Overview of Pharmacokinetics, Clinical Results, and Future Directions	No	Lack of relevance
493	GABAergic signaling in alcohol use disorder and withdrawal: pathological involvement and therapeutic potential	No	Lack of relevance
494	The endocannabinoid system as a putative target for the development of novel drugs for the treatment of psychiatric illnesses	No	Lack of relevance
495	Emerging therapeutic strategies for unmet need in neovascular age-related macular degeneration	No	Lack of relevance
496	Rehabilitation for Impaired Attention in the Acute and Post-Acute Phase After Traumatic Brain Injury: A Narrative Review	No	Lack of relevance
497	Portable Multi-focal Visual Evoked Potential Diagnostics for Multiple Sclerosis/Optic Neuritis patients	No	Lack of relevance
498	The psychological impact of instrumental activities of daily living on people with simulated age-related macular degeneration	No	Lack of relevance
499	An Easily Compatible Eye-tracking System for Freely-moving Small Animals	No	Lack of relevance
500	A Novel Interactive Virtual Medical Student Clinical Rotation for Ophthalmology	No	Lack of relevance
501	SIOP ABSTRACTS	No	Duplicate
502	Design, Implementation, and Evaluation of a Distance Learning Framework to Adapt to the Changing Landscape of Anatomy Instruction in Medical Education During COVID-19 Pandemic: A Proof-of-Concept Study	No	Lack of relevance
503	The association between visual attention and body movement-controlled video games, balance and mobility in older adults	No	Lack of relevance
504	Approaches for Monitoring Warfighter Blast-related Exposures in Training to Develop Effective Safety Standards	No	Lack of relevance
505	Visual System Hyperexcitability and Compromised V1 Receptive Field Properties in Early-Stage Retinitis Pigmentosa in Mice	No	Lack of relevance
506	Navigation and perception of spatial layout in virtual echo-acoustic space	No	Lack of relevance
507	How path integration abilities of blind people change in different exploration conditions	No	Lack of relevance
508	Big data analytics for preventive medicine	No	Lack of relevance
509	Normative data for ages 18‐45 for ocular motor and vestibular testing using eye tracking	No	Lack of relevance
510	Amelioration of Visual Deficits and Visual System Pathology after Mild TBI with the Cannabinoid Type-2 Receptor Inverse Agonist SMM-189	No	Lack of relevance
511	Binocular Summation Revisited: Beyond √2	No	Lack of relevance
512	Real time augmented reality – the next frontier for ophthalmic surgery	No	Lack of relevance
513	Quantifying the real-world cost saving from using surgical adjuncts to prevent complications during cataract surgery	No	Lack of relevance
514	Association Between Contrast Sensitivity and Physical Function in Cognitively Healthy Older Adults: The Brain Networks and Mobility Function Study	No	Lack of relevance
515	Which is the best method to learn ophthalmology? Resident doctors′ perspective of ophthalmology training	No	Lack of relevance
516	Comparison of visual requirements and regulations for obtaining a driving license in different European countries and some open questions on their adequacy	No	Lack of relevance
517	2021 ASN Virtual Meeting Abstracts	No	Lack of relevance
518	Indentation and needle insertion properties of the human eye	No	Lack of relevance
519	Blindness and visual impairment: quality of life and accessibility in the city of Turin	No	Lack of relevance
520	Virtual environments for the transfer of navigation skills in the blind: a comparison of directed instruction vs. video game based learning approaches	No	Lack of relevance
521	Eye tracking technology in medical practice: a perspective on its diverse applications	No	Lack of relevance
522	New era after ChatGPT in ophthalmology: advances from data-based decision support to patient-centered generative artificial intelligence	No	Lack of relevance
523	On the Analyses of Medical Images Using Traditional Machine Learning Techniques and Convolutional Neural Networks	No	Lack of relevance
524	The junior doctor view of undergraduate ophthalmology education	No	Lack of relevance
525	Human Neural Progenitors Expressing GDNF Enhance Retinal Protection in a Rodent Model of Retinal Degeneration	No	Lack of relevance
526	An Overview of Management Issues in Adult Patients with Type 2 Diabetes Mellitus	No	Lack of relevance
527	Standard ophthalmology residency training in China: an evaluation of resident satisfaction on training program in Guangdong Province	No	Lack of relevance
528	Transcranial direct current stimulation (tDCS) for improving activities of daily living, and physical and cognitive functioning, in people after stroke	No	Duplicate
529	Guidelines on clinical research evaluation of artificial intelligence in ophthalmology (2023)	No	Lack of relevance
530	Harnessing brain plasticity to improve binocular vision in amblyopia: An evidence-based update	No	Lack of relevance
531	Recent Progress in Long-Term Sleep Monitoring Technology	No	Lack of relevance
532	Baseline metrics that may predict future myopia in young children	No	Lack of relevance
533	MMP-3 Deficiency Alleviates Endotoxin-Induced Acute Inflammation in the Posterior Eye Segment	No	Lack of relevance
534	Head-Mounted Display Technology for Low Vision Rehabilitation and Vision Enhancement	No	Lack of relevance
535	Detecting Subtle Changes in Visuospatial Executive Function and Learning in the Amnestic Variant of Mild Cognitive Impairment	No	Lack of relevance
536	Assessment of Choroidal Vascularity and Choriocapillaris Blood Perfusion After Accommodation in Myopia, Emmetropia, and Hyperopia Groups Among Children	No	Lack of relevance
537	The impact of image degradation and temporal dynamics on sustained attention	No	Lack of relevance
538	Look where you go: Characterizing eye movements toward optic flow	No	Lack of relevance
539	Approach to inherited retinal diseases	No	Lack of relevance
540	Learning Building Layouts with Non-geometric Visual Information: The Effects of Visual Impairment and Age	No	Lack of relevance
541	Exercise for reducing fear of falling in older people living in the community	No	Lack of relevance
542	Pupil steering holographic display for pre-operative vision screening of cataracts	No	Lack of relevance
543	RSSDI-ESI Clinical Practice Recommendations for the Management of Type 2 Diabetes Mellitus 2020	No	Lack of relevance
544	Virtual Surgical Training During COVID-19: Operating Room Simulation Platforms Accessible From Home	No	Lack of relevance
545	Enhanced Data Mining and Visualization of Sensory-Graph-Modeled Datasets through Summarization	No	Lack of relevance
546	Variational mode decomposition-based EEG analysis for the classification of disorders of consciousness	No	Lack of relevance
547	Spatiotemporal contrast sensitivity of Brown-Norway rats under scotopic and photopic illumination	No	Lack of relevance
548	Neurological and behavioral features of locomotor imagery in the blind	No	Lack of relevance
549	A New System for Assessing Visual Disability Using a Digital Visor	No	Lack of relevance
550	Editorial: Big data and artificial intelligence in ophthalmology	No	Lack of relevance
551	Light sheet fluorescence microscopy of cleared human eyes	No	Lack of relevance
552	The impact of COVID-19 on managing ophthalmic diseases: an international, descriptive study	No	Lack of relevance
553	Artificial intelligence, robotics and eye surgery: are we overfitted?	No	Lack of relevance
554	Clinical performance of a smartphone-based low vision aid	No	Lack of relevance
555	Publication guidelines and recommendations for pupillary measurement in psychophysiological studies	No	Lack of relevance
556	Traumatic brain injury: Mechanisms, manifestations, and visual sequelae	No	Lack of relevance
557	The potential mechanisms of lactate in mediating exercise-enhanced cognitive function: a dual role as an energy supply substrate and a signaling molecule	No	Lack of relevance
558	Artificial Intelligence at the National Eye Institute	No	Lack of relevance
559	Vitreous Opacity Vitrectomy (VOV): Safest Possible Removal of “Floaters”	No	Lack of relevance
560	Narrative review on the management of moderate-severe atopic dermatitis in pediatric age of the Italian Society of Pediatric Allergology and Immunology (SIAIP), of the Italian Society of Pediatric Dermatology (SIDerP) and of the Italian Society of Pediatrics (SIP)	No	Lack of relevance
561	Reflexive Saccades Used for Objective and Automated Measurements of Contrast Sensitivity in Selected Areas of Visual Field	No	Lack of relevance
562	‘Walking in the shoes of our patients’: a scoping review of healthcare professionals learning from the simulation of patient illness experiences	No	Lack of relevance
563	Deterioration of postural control due to the increase of similarity between center of pressure and smooth-pursuit eye movements during standing on one leg	No	Lack of relevance
564	Exploring the Protective Effect and Mechanism of Buddlejae Flos on Sodium Selenite-Induced Cataract in Rats by Network Pharmacology, Molecular Docking, and Experimental Validation	No	Lack of relevance
565	Beyond liquid biopsy: Toward non-invasive assays for distanced cancer diagnostics in pandemics	No	Lack of relevance
566	Three-Dimensional Heads-up Cataract Surgery Using Femtosecond Laser: Efficiency, Efficacy, Safety, and Medical Education—A Randomized Clinical Trial	No	Lack of relevance
567	Proceedings of the 23rd Paediatric Rheumatology European Society Congress: part three: Genoa, Italy. 28 September – 01 October 2016	No	Lack of relevance
568	Smart diagnostics devices through artificial intelligence and mechanobiological approaches	No	Lack of relevance
569	351. Published online 2020 Jul 22. doi: 10.1007/s13205-020-02342-x	No	Lack of relevance
570	Efficacy of Postnatal In Vivo Nonsense Suppression Therapy in a Pax6 Mouse Model of Aniridia	No	Lack of relevance
571	Key Factors to Improve the Outcome of Retinal Reattachment Surgery in Proliferative Vitreoretinopathy and Proliferative Diabetic Retinopathy	No	Lack of relevance
572	Topology for gaze analyses - Raw data segmentation	No	Lack of relevance
573	Prophylactic Treatment of Pediatric Migraine: Is There Anything New in the Last Decade?	No	Lack of relevance
574	Restructured society and environment: A review on potential technological strategies to control the COVID-19 pandemic	No	Lack of relevance
575	Fifty glorious years of Dr. Rajendra Prasad Centre	No	Lack of relevance
576	Surgical outcomes, complications and learning curve of glued intraocular lens of a vitreo retinal fellow in training	No	Lack of relevance
577	Ophthalmic Education and Ophthalmologists Growth Trends in Iran (1979–2016)	No	Lack of relevance
578	Pupillary Response to Cognitive Demand in Parkinson’s Disease: A Pilot Study	No	Lack of relevance
579	Clinical Outcomes in Scleral Fixation Secondary Intraocular Lens with Yamane versus Suture Techniques: A Systematic Review and Meta-Analysis	No	Lack of relevance
580	Measuring the Difficulty Watching Video With Hemianopia and an Initial Test of a Rehabilitation Approach	No	Lack of relevance
581	Pupil response as an indicator of hazard perception during simulator driving	No	Lack of relevance
582	Perspective of ophthalmology residents in the United States about residency programs and competency in relation to the International Council of Ophthalmology guidelines	No	Lack of relevance
583	Impact of a month-long training program on the clinical skills of ophthalmology residents and practitioners	No	Lack of relevance
584	Postnatal manipulation of Pax6 dosage reverses congenital tissue malformation defects	No	Lack of relevance
585	Protection of Visual Functions by Human Neural Progenitors in a Rat Model of Retinal Disease	No	Lack of relevance
586	An Overview of Dual Sensory Impairment in Older Adults: Perspectives for Rehabilitation	No	Lack of relevance
587	Clinical Endocannabinoid Deficiency Reconsidered: Current Research Supports the Theory in Migraine, Fibromyalgia, Irritable Bowel, and Other Treatment-Resistant Syndromes	No	Lack of relevance
588	Tunnel Vision Prismatic Field Expansion: Challenges and Requirements	No	Lack of relevance
589	Prescribing and the core curriculum for tomorrow's doctors: BPS curriculum in clinical pharmacology and prescribing for medical students	No	Lack of relevance
590	Spatial Updating Depends on Gaze Direction Even after Loss of Vision	No	Lack of relevance
591	CNTF Gene Therapy Confers Lifelong Neuroprotection in a Mouse Model of Human Retinitis Pigmentosa	No	Lack of relevance
592	Danger points, complications and medico-legal aspects in endoscopic sinus surgery	No	Lack of relevance
593	Motor, Visual and Emotional Deficits in Mice after Closed-Head Mild Traumatic Brain Injury Are Alleviated by the Novel CB2 Inverse Agonist SMM-189	No	Lack of relevance
594	Cardiovascular effects of phentermine and topiramate: a new drug combination for the treatment of obesity	No	Lack of relevance
595	A Novel Closed-Head Model of Mild Traumatic Brain Injury Using Focal Primary Overpressure Blast to the Cranium in Mice	No	Lack of relevance
596	Interventions for perceptual disorders following stroke	No	Lack of relevance
597	Exercise for preventing falls in older people living in the community	No	Lack of relevance
598	Harmonizing ophthalmic residency surgical training across Europe: A proposed surgical curriculum	No	Lack of relevance
599	Poster IANCONAocn 2022	No	Lack of relevance
600	Pupillometry as a new window to player fatigue? A glimpse inside the eyes of a Euro Cup Women’s Basketball team	No	Lack of relevance
601	Eye-tracking paradigms for the assessment of mild cognitive impairment: a systematic review	No	Lack of relevance
602	An update on the novel approaches towards skills assessment of ophthalmology residents in the Indian scenario	No	Lack of relevance
603	Inkjet Printed Textile Force Sensitive Resistors for Wearable and Healthcare Devices	No	Lack of relevance
604	Towards Making Videos Accessible for Low Vision Screen Magnifier Users	No	Lack of relevance
605	The Trade-Off Between Luminance and Color Contrast Assessed With Pupil Responses	No	Lack of relevance
606	Requirement of artificial intelligence technology awareness for thoracic surgeons	No	Lack of relevance
607	Cannabidiol for the Treatment of Brain Disorders: Therapeutic Potential and Routes of Administration	No	Lack of relevance
608	The future of ophthalmology and vision science with the Apple Vision Pro	No	Lack of relevance
609	Prosthetic Visual Acuity with the PRIMA System in Patients with Atrophic Age-related Macular Degeneration at 4 years follow-up	No	Lack of relevance
610	Changes in plantar load distribution in legally blind subjects	No	Lack of relevance
611	Application of Artificial Intelligence in Medicine: An Overview	No	Lack of relevance
612	Interventions for fatigue in people with kidney failure requiring dialysis	No	Lack of relevance
613	The Prospects for Retinal Organoids in Treatment of Retinal Diseases	No	Lack of relevance
614	Systematic Review for the Medical Applications of Meditation in Randomized Controlled Trials	No	Lack of relevance
615	Google Cardboard Indirect Ophthalmoscopy	No	Lack of relevance
616	Retinal and cortical visual acuity in a common inbred albino mouse	No	Lack of relevance
617	A Survey on Wireless Wearable Body Area Networks: A Perspective of Technology and Economy	No	Lack of relevance
618	Comparative Study of Macular Vascular Density and Retinal Thickness in Myopia Children with Different Microscope Diopters Based on OCTA	No	Lack of relevance
619	National access to Eyesi® and anterior vitrectomy simulation	No	Lack of relevance
620	Revolutionizing Psoriasis Topical Treatment: Enhanced Efficacy Through Ceramide/Phospholipid Composite Cerosomes Co-Delivery of Cyclosporine and Dithranol: In-Vitro, Ex-Vivo, and in-Vivo Studies	No	Lack of relevance
621	Progenitor death drives retinal dysplasia and neuronal degeneration in a mouse model of ATRIP-Seckel syndrome	No	Lack of relevance
622	Therapeutic Efficacy of Cannabidiol (CBD): A Review of the Evidence from Clinical Trials and Human Laboratory Studies	No	Lack of relevance
623	Corneal stromal stem cells restore transparency after N2 injury in mice	No	Lack of relevance
624	Advances of surgical robotics: image-guided classification and application	No	Lack of relevance
625	Revisiting Urban Street Planning and Design Factors to Promote Walking as a Physical Activity for Middle-Class Individuals with Metabolic Syndrome in Cairo, Egypt	No	Lack of relevance
626	Cannabidiol Adverse Effects and Toxicity	No	Lack of relevance
627	Developing the skills needed for successful manual small-incision cataract surgery	No	Lack of relevance
628	Screening of genes interacting with high myopia and neuropsychiatric disorders	No	Lack of relevance
629	A Series of Personalized Virtual Light Therapy Interventions for Fatigue: Feasibility Randomized Crossover Trial for N-of-1 Treatment	No	Lack of relevance
630	Opportunity Cost to Attending Surgeons of Intraoperative Training for Residents in Cataract Surgery	No	Lack of relevance
631	Gamma neuromodulation improves episodic memory and its associated network in amnestic mild cognitive impairment: a pilot study	No	Lack of relevance
632	Beyond the Mat: Exploring the Potential Clinical Benefits of Yoga on Epigenetics and Gene Expression: A Narrative Review of the Current Scientific Evidence	No	Lack of relevance
633	Adaptations of postural sway dynamics and cortical response to unstable stance with stroboscopic vision in older adults	No	Lack of relevance
634	A randomized controlled trial of 3,4-methylenedioxymethamphetamine (MDMA) and fear extinction retention in healthy adults	No	Lack of relevance
635	Digital Media Teaching and Effectiveness Evaluation Integrating Big Data and Artificial Intelligence	No	Lack of relevance
636	The cytokine IL-27 reduces inflammation and protects photoreceptors in a mouse model of retinal degeneration	No	Lack of relevance
637	Clinical Progress and Optimization of Information Processing in Artificial Visual Prostheses	No	Lack of relevance
638	Anaglyphic Three-Dimensional Movie: A Simple Binocular Method to Treat Anisometropic or Strabismic Amblyopia in Adults	No	Lack of relevance
639	Reflections of an Ophthalmology Trainee in the Time of COVID-19	No	Lack of relevance
640	Interventions for preventing and ameliorating cognitive deficits in adults treated with cranial irradiation	No	Lack of relevance
641	Low intensity transcranial electric stimulation: Safety, ethical, legal regulatory and application guidelines	No	Lack of relevance
642	Recent Progress on Bioresorbable Passive Electronic Devices and Systems	No	Lack of relevance
643	Augmentation of CD47/SIRPα signaling protects cones in genetic models of retinal degeneration	No	Lack of relevance
644	Retinal bioavailability and functional effects of a synthetic very-long-chain polyunsaturated fatty acid in mice	No	Lack of relevance
645	Inactivation of Endothelial ADAM17 Reduces Retinal Ischemia-Reperfusion Induced Neuronal and Vascular Damage	No	Lack of relevance
646	Changes to Ophthalmic Clinical Care During the COVID Pandemic Current Opinions in Ophthalmology	No	Lack of relevance
647	A Review of Robotic and OCT-Aided Systems for Vitreoretinal Surgery	No	Lack of relevance
648	Motion Detection Using Tactile Sensors Based on Pressure-Sensitive Transistor Arrays	No	Lack of relevance
649	Visual Contrast Sensitivity Correlates to the Retinal Degeneration in Rhodopsin Knockout Mice	No	Lack of relevance
650	Blood-retina barrier failure and vision loss in neuron-specific degeneration	No	Lack of relevance
651	Influence of stereopsis and abnormal binocular vision on ocular and systemic discomfort while watching 3D television	No	Lack of relevance
652	Effects of Smart Glasses on the Visual Acuity and Eye Strain of Employees in Logistics and Picking: A Six-Month Observational Study	No	Lack of relevance
653	Using the Nintendo™ Wii to Improve Physical Function and Reduce the Risk of Falls in Older Adults: A Randomized Controlled Clinical Trial	No	Lack of relevance
654	A narrative review of the complex panorama regarding chronic neuropathic pain mainly for the psychological issues	No	Lack of relevance
655	Oculomics analysis in multiple sclerosis: Current ophthalmic clinical and imaging biomarkers	No	Lack of relevance
656	Gaze Scanning on Mid-Block Sidewalks by Pedestrians With Homonymous Hemianopia With or Without Spatial Neglect	No	Lack of relevance
657	Eyesi direct ophthalmoscope simulator: an effective training tool for medical undergraduates	No	Lack of relevance
658	Evaluation of the effects of blue-enriched white light on cognitive performance, arousal, and overall appreciation of lighting	No	Lack of relevance
659	Frequency-encoded eye tracking smart contact lens for human–machine interaction	No	Lack of relevance
660	Decoding visual fatigue in a visual search task selectively manipulated via myopia-correcting lenses	No	Lack of relevance
661	Medical education and physician training in the era of artificial intelligence	No	Lack of relevance
662	Chinese English language learners’ vocabulary retention: Investigating the effectiveness of neuro/metacognitive and socio-cultural strategies	No	Lack of relevance
663	Patient-Related Outcome Measures for Oculomotor Symptoms in the Cerebellar Ataxias: Insights from Non-Cerebellar Disorders	No	Lack of relevance
664	Egocentric Boundaries on Distinguishing Colliding and Non-Colliding Pedestrians while Walking in a Virtual Environment	No	Lack of relevance
665	Progressive impairment of directional and spatially precise trajectories by TgF344-Alzheimer’s disease rats in the Morris Water Task	No	Lack of relevance
666	A surgical simulator for peeling the inner limiting membrane during wet conditions	No	Lack of relevance
667	Light and the laboratory mouse	No	Lack of relevance
668	Development of a new valid and reliable microsurgical skill assessment scale for ophthalmology residents	No	Lack of relevance
669	Daily visual stimulation in the critical period enhances multiple aspects of vision through BDNF-mediated pathways in the mouse retina	No	Lack of relevance
670	RBFOX3/NeuN is dispensable for visual function	No	Lack of relevance
671	Learning and navigating digitally rendered haptic spatial layouts	No	Lack of relevance
672	A Systematic Literature Review of 3D Deep Learning Techniques in Computed Tomography Reconstruction	No	Lack of relevance
673	A detection model of cognitive impairment via the integrated gait and eye movement analysis from a large Chinese community cohort	No	Lack of relevance
674	Processing of translational, radial and rotational optic flow in older adults	No	Lack of relevance
675	Breathless and Blue in the Canadian Longitudinal Study on Aging: Incident and Recurrent Depression Among Older Adults with COPD During the COVID-19 Pandemic	No	Lack of relevance
676	Measuring Quality of Life in Diabetic Retinal Disease: A Narrative Review of Available Patient-Reported Outcome Measures	No	Lack of relevance
677	ETMT: A Tool for Eye-Tracking-Based Trail-Making Test to Detect Cognitive Impairment	No	Lack of relevance
678	Interventions to Address Cardiovascular Risk in Obese Patients: Many Hands Make Light Work	No	Lack of relevance
679	Retinal Prostheses: Engineering and Clinical Perspectives for Vision Restoration	No	Lack of relevance
680	To study the learning curve of capsulorhexis in manual small incision cataract surgery among postgraduate residents in central India	No	Lack of relevance
681	Visual Telerehabilitation with Visually Impaired Children: From the Pandemic Emergency to a Stand-Alone Method	No	Lack of relevance
682	Cataract surgery training: Report of a trainee's experience	No	Lack of relevance
683	The use of machine learning and deep learning techniques to assess proprioceptive impairments of the upper limb after stroke	No	Lack of relevance
684	Proliferative Vitreoretinopathy in Retinal Detachment: Perspectives on Building a Digital Twin Model Using Nintedanib	No	Lack of relevance
685	Task‐evoked pupillary responses as potential biomarkers of mild cognitive impairment	No	Lack of relevance
686	Willingness to use remote patient monitoring among cardiovascular patients in a resource-limited setting: a cross-sectional study	No	Lack of relevance
687	A review of machine learning in scanpath analysis for passive gaze-based interaction	No	Lack of relevance
688	Experience of focused workshop intervention in presentation skills - Importance of foundational skills for ophthalmologists in training	No	Lack of relevance
689	The effect of visual sensory interference during multitask obstacle crossing in younger and older adults	No	Lack of relevance
690	Quality of services in health education nurse-led clinics: an Iranian service providers and service recipients experience	No	Lack of relevance
691	A Framework for Future Analysis of Ophthalmology Fellowships in Iran: Call for Action, Implications and Recommendations	No	Lack of relevance
692	The effects of an electronic head-mounted display in vision rehabilitation for patients with tunnel vision	No	Lack of relevance
693	A Review of Recent Advances in Human-Motion Energy Harvesting Nanogenerators, Self-Powering Smart Sensors and Self-Charging Electronics	No	Lack of relevance
694	The Impact of COVID-19 on Medical Education: A Lost Generation of Ophthalmologists?	No	Lack of relevance
695	Reliable detection of low visual acuity in mice with pattern visually evoked potentials	No	Lack of relevance
696	Transcriptional Changes in the Mouse Retina after Ocular Blast Injury: A Role for the Immune System	No	Lack of relevance
697	Diffusion MRI quantifies early axonal loss in the presence of nerve swelling	No	Lack of relevance
698	Adipose stem cells and their paracrine factors are therapeutic for early retinal complications of diabetes in the Ins2Akita mouse	No	Lack of relevance
699	A protocol paper for the MOTION Study—A longitudinal study in a cohort aged 60 years and older to obtain mechanistic knowledge of the role of the gut microbiome during normal healthy ageing in order to develop strategies that will improve lifelong health and wellbeing	No	Lack of relevance
700	B cells in human lymphoid structures	No	Lack of relevance
701	Future research directions to identify risks and mitigation strategies for neurostructural, ocular, and behavioral changes induced by human spaceflight: A NASA-ESA expert group consensus report	No	Lack of relevance
702	Gravitational Dose‐Response Curves for Acute Cardiovascular Hemodynamics and Autonomic Responses in a Tilt Paradigm	No	Lack of relevance
703	Fixation instability, astigmatism, and lack of stereopsis as factors impeding recovery of binocular balance in amblyopia following binocular therapy	No	Lack of relevance
704	Scene Classification in the Environmental Art Design by Using the Lightweight Deep Learning Model under the Background of Big Data	No	Lack of relevance
705	A narrative review of cortical visual prosthesis systems: the latest progress and significance of nanotechnology for the future	No	Lack of relevance
706	Spatial Memory and Blindness: The Role of Visual Loss on the Exploration and Memorization of Spatialized Sounds	No	Lack of relevance
707	Sociotechnical Factors Affecting Patients’ Adoption of Mobile Health Tools: Systematic Literature Review and Narrative Synthesis	No	Lack of relevance
708	Intraoperative complication rates in cataract surgery performed by resident trainees and staff surgeons in a tertiary eyecare center in Hungary	No	Lack of relevance
709	Benefits of Endogenous Spatial Attention During Visual Double-Training in Cortically-Blinded Fields	No	Lack of relevance
710	Real-time artificial intelligence evaluation of cataract surgery: A preliminary study on demonstration experiment	No	Lack of relevance
711	Learning Curve of Botulinum Toxin Bladder Injection for the Treatment of Refractory Overactive Bladder	No	Lack of relevance
712	Preliminary guideline for reporting bibliometric reviews of the biomedical literature (BIBLIO): a minimum requirements	No	Lack of relevance
713	Characteristic early changes of Glu and Cho in brain regions affected by different types of subjective cognitive decline and their clinical significance	No	Lack of relevance
714	Artificial Intelligence in Ophthalmic Surgery: Current Applications and Expectations	No	Lack of relevance
715	A Hand-Held Device Presenting Haptic Directional Cues for the Visually Impaired	No	Lack of relevance
716	Potential Role of Biofeedback Visual Training in High-Speed Motorbike Drivers	No	Lack of relevance
717	A Survey of Conversational Agents and Their Applications for Self-Management of Chronic Conditions	No	Lack of relevance
718	Perspectives on Aging and Quality of Life	No	Lack of relevance
719	The Use of Voice Assistant for Psychological Assessment Elicits Empathy and Engagement While Maintaining Good Psychometric Properties	No	Lack of relevance
720	Physiology of pregnancy and oral local anesthesia considerations	No	Lack of relevance
721	Cellular signaling pathways as plastic, proto-cognitive systems: Implications for biomedicine	No	Lack of relevance
722	Virtual simulated international placements as an innovation for internationalisation in undergraduate programs: a mixed methods study	No	Lack of relevance
723	Quantitative evaluation of anisometropic amblyopia treatment efficacy by coupling multiple visual functions via CRITIC algorithm	No	Lack of relevance
724	Abstracts	No	Lack of relevance
725	Astrocytes display ultrastructural alterations and heterogeneity in the hippocampus of aged APP-PS1 mice and human post-mortem brain samples	No	Lack of relevance
726	Monaural auditory spatial abilities in early blind individuals	No	Lack of relevance
727	Functional networks in prolonged disorders of consciousness	No	Lack of relevance
728	Amblyopia and the whole child	No	Lack of relevance
729	Artificial Intelligence–Assisted Evaluation of the Spatial Relationship between Brain Arteriovenous Malformations and the Corticospinal Tract to Predict Postsurgical Motor Defects	No	Lack of relevance
730	Clinical electrophysiology of vision—commentary on current status and future prospects	No	Lack of relevance
731	Vision Recovery and Connectivity by Fetal Retinal Sheet Transplantation in an Immunodeficient Retinal Degenerate Rat Model	No	Lack of relevance
732	Recent Advances in Bioinspired Hydrogels: Materials, Devices, and Biosignal Computing	No	Lack of relevance
733	The contribution of wet labs in the education of ophthalmologists	No	Lack of relevance
734	Spatial sensitivity of human circadian response: Melatonin suppression from on-axis and off-axis light exposures	No	Lack of relevance
735	Objective assessment of impulse control disorder in patients with Parkinson’s disease using a low-cost LEGO-like EEG headset: a feasibility study	No	Lack of relevance
736	Impact of Artificial Intelligence on Medical Education in Ophthalmology	No	Lack of relevance
737	Exploring nursing students' experiences of blindness simulation: A phenomenological study	No	Lack of relevance
738	The Work of Workplace Disclosure: Invisible Chronic Conditions and Opportunities for Design	No	Lack of relevance
739	Brain Entropy During Aging Through a Free Energy Principle Approach	No	Lack of relevance
740	The AppNL-G-F mouse retina is a site for preclinical Alzheimer’s disease diagnosis and research	No	Lack of relevance
741	Application of machine learning in the prediction of deficient mismatch repair in patients with colorectal cancer based on routine preoperative characterization	No	Lack of relevance
742	Amblyopia Preferred Practice Pattern	No	Lack of relevance
743	Implementing competency-based medical education in post-graduate ophthalmology training: Understanding key concepts and methodologies and overcoming challenges	No	Lack of relevance
744	A Review of Converging Technologies in eHealth Pertaining to Artificial Intelligence	No	Lack of relevance
745	The Effect of Lockdown Due to the COVID-19 Pandemic on Digital Eye Strain Symptoms Among the General Population: A Cross-Sectional Survey	No	Lack of relevance
746	Age-related changes in visuo-proprioceptive processing in perceived body position	No	Lack of relevance
747	Characteristics of Aerobics and Nutrition Strategy Based on Depth Image Human Body Recognition	No	Lack of relevance
748	Lacking social support is associated with structural divergences in hippocampus–default network co-variation patterns	No	Lack of relevance
749	Simultaneous perception of prosthetic and natural vision in AMD patients	No	Lack of relevance
750	Rehabilitation of visual perception in cortical blindness	No	Lack of relevance
751	Transforming Health Care through Digital Revolutions	No	Lack of relevance
752	Cognitive and Affective Assessment of Navigation and Mobility Tasks for the Visually Impaired via Electroencephalography and Behavioral Signals	No	Lack of relevance
753	Medical Students' Corner: Lessons From COVID-19 in Equity, Adaptability, and Community for the Future of Medical Education	No	Lack of relevance
754	Teaching in the Age of Covid-19	No	Lack of relevance
755	The Efficacy of Fall Hazards Identification on Fall Outcomes: A Systematic Review With Meta-analysis	No	Lack of relevance
756	Artificial intelligence with multi-functional machine learning platform development for better healthcare and precision medicine	No	Lack of relevance
757	COVID 19 repercussions in ophthalmology: a narrative review	No	Lack of relevance
758	Key Disease Mechanisms Linked to Alzheimer’s Disease in the Entorhinal Cortex	No	Lack of relevance
759	A Practical Experience on the Amazon Alexa Integration in Smart Offices	No	Lack of relevance
760	The Extent and Coverage of Current Knowledge of Connected Health: Systematic Mapping Study	No	Lack of relevance
761	Personalized at-home neurofeedback compared with long-acting methylphenidate in an european non-inferiority randomized trial in children with ADHD	No	Lack of relevance
762	Determining the needs of ophthalmic trainees entering into specialist training and how they can be met	No	Lack of relevance
763	Ophthalmology Education in the Post-Coronavirus Disease 2019 Era	No	Lack of relevance
764	Harmonization of Outcomes and Vision Endpoints in Vision Restoration Trials: Recommendations from the International HOVER Taskforce	No	Lack of relevance
765	A Comparison Between Refraction From an Adaptive Optics Visual Simulator and Clinical Refractions	No	Lack of relevance
766	Application of capsular bag relaxation for capsular contraction syndrome	No	Lack of relevance
767	Editorial: The Pupil: Behavior, Anatomy, Physiology and Clinical Biomarkers	No	Lack of relevance
768	Neural Networks Mediating Perceptual Learning in Congenital Blindness	No	Lack of relevance
769	Effect of Yoga Ocular Exercises on Eye Fatigue	No	Lack of relevance
770	Hallucinations and Strong Priors	No	Lack of relevance
771	Effect of single caffeine intake on neuropsychological functions in healthy volunteers: A double-blind placebo-controlled study	No	Lack of relevance
772	Stroke Survivor and Caregiver Perspectives on Post-Stroke Visual Concerns and Long-Term Consequences	No	Lack of relevance
773	Effect of Ambient Light Exposure on Ocular Fatigue during Sleep	No	Lack of relevance
774	Peripheral Vision Tests in Sports: Training Effects and Reliability of Peripheral Perception Test	No	Lack of relevance
775	Randomised Controlled Trial Of The Effect Of Tai Chi On Postural Balance Of People With Dementia	No	Lack of relevance
776	Measuring changes in device use of a head-mounted low vision aid after personalised telerehabilitation: protocol for a feasibility study	No	Lack of relevance
777	Advanced Sectioned Images of a Cadaver Head with Voxel Size of 0.04 mm	No	Lack of relevance
778	Tablet-based sensorimotor home-training system for amnestic mild cognitive impairments in the elderly: design of a randomised clinical trial	No	Lack of relevance
779	Perceived difficulties and complications in learners of phacoemulsification: A principal component analysis model	No	Lack of relevance
780	Update on treatments for nonmotor symptoms of Parkinson's disease—an evidence‐based medicine review	No	Lack of relevance
781	A Vision-Based Wayfinding System for Visually Impaired People Using Situation Awareness and Activity-Based Instructions	No	Lack of relevance
782	Walking in a Patient’s Shoes: An Evaluation Study of Immersive Learning Using a Digital Training Intervention	No	Lack of relevance
783	Improvement in Patient-Reported Quality of Life Outcomes in Severely Visually Impaired Individuals Using the Aira Assistive Technology System	No	Lack of relevance
784	Field Expansion for Acquired Monocular Vision Using a Multiplexing Prism	No	Lack of relevance
785	Communication Matters—Pitfalls and Promise of Hightech Communication Devices in Palliative Care of Severely Physically Disabled Patients With Amyotrophic Lateral Sclerosis	No	Lack of relevance
786	Accuracy of Combined Computed Tomography Colonography and Dual Energy Iiodine Map Imaging for Detecting Colorectal masses using High-pitch Dual-source CT	No	Lack of relevance
787	Early Intervention and Nonpharmacological Therapy of Myopia in Young Adults	No	Lack of relevance
788	Motor Vehicle Collision Involvement among Persons with Hemianopia and Quadrantanopia	No	Lack of relevance
789	Action video game play and transfer of navigation and spatial cognition skills in adolescents who are blind	No	Lack of relevance
790	Olfactory Ensheathing Cells Inhibit Gliosis in Retinal Degeneration by Downregulation of the Müller Cell Notch Signaling Pathway	No	Lack of relevance
791	Focal and Ambient Processing of Built Environments: Intellectual and Atmospheric Experiences of Architecture	No	Lack of relevance
792	Rabbit models for continuous curvilinear capsulorhexis instruction	No	Lack of relevance
793	Mersey deanery ophthalmology trainees’ views of the objective assessment of surgical and technical skills (OSATS) workplace-based assessment tool	No	Lack of relevance
794	Bilateral Concurrent Eye Examination with a Head-Mounted Perimeter for Diagnosing Functional Visual Loss	No	Lack of relevance
795	Dream to Predict? REM Dreaming as Prospective Coding	No	Lack of relevance
796	Man versus Machine: Software Training for Surgeons—An Objective Evaluation of Human and Computer-Based Training Tools for Cataract Surgical Performance	No	Lack of relevance
797	Abstracts from the 11th International Congress of Behavioral Medicine	No	Lack of relevance
798	Hyperbaric Oxygen Therapy for Post-Concussion Syndrome: Contradictory Conclusions from a Study Mischaracterized as Sham-Controlled	No	Lack of relevance
799	Development of an Audio-based Virtual Gaming Environment to Assist with Navigation Skills in the Blind	No	Lack of relevance
800	In Vivo Evaluation of the Visual Pathway in Streptozotocin-Induced Diabetes by Diffusion Tensor MRI and Contrast Enhanced MRI	No	Lack of relevance
801	Microstimulation of visual cortex to restore vision	No	Lack of relevance
802	The Rpe65rd12 Allele Exerts a Semidominant Negative Effect on Vision in Mice	No	Lack of relevance
803	Tactile exploration of virtual objects for blind and sighted people: the role of beta 1 EEG band in sensory substitution and supramodal mental mapping	No	Lack of relevance
804	Functional correlates of optic flow motion processing in Parkinson’s disease	No	Lack of relevance
805	Direct measurement of the system latency of gaze-contingent displays	No	Lack of relevance
806	Manganese-Enhanced MRI (MEMRI) via Topical Loading of Mn2+ Significantly Impairs Mouse Visual Acuity: A Comparison with Intravitreal Injection	No	Lack of relevance
807	Calpain Inhibition Reduces Structural and Functional Impairment of Retinal Ganglion Cells in Experimental Optic Neuritis	No	Lack of relevance
808	Information Systems in Dentistry	No	Lack of relevance
809	Personal Guidance System for People with Visual Impairment: A Comparison of Spatial Displays for Route Guidance	No	Lack of relevance
810	Recent Developments in Diffusion Tensor Imaging of Brain	No	Lack of relevance
811	Human Retinal Progenitor Cell Transplantation Preserves Vision	No	Lack of relevance
812	Die Fledermaus: Regarding Optokinetic Contrast Sensitivity and Light-Adaptation, Chicks Are Mice with Wings	No	Lack of relevance
813	Drugs to Enhance Motor Recovery After Stroke	No	Lack of relevance
814	Differential processing of natural scenes in posterior cortical atrophy and in Alzheimer’s disease, as measured with a saccade choice task	No	Lack of relevance
815	Use of artificial intelligence in analytical systems for the clinical laboratory	No	Lack of relevance
816	Diminished Vision in Healthy Aging Is Associated with Increased Retinal L-Type Voltage Gated Calcium Channel Ion Influx	No	Lack of relevance
817	Effects of combining robot-assisted therapy with neuromuscular electrical stimulation on motor impairment, motor and daily function, and quality of life in patients with chronic stroke: a double-blinded randomized controlled trial	No	Lack of relevance
818	Person‐directed, non‐pharmacological interventions for sleepiness at work and sleep disturbances caused by shift work	No	Lack of relevance
819	Challenging Obesity: Patient, Provider, and Expert Perspectives on the Roles of Available and Emerging Nonsurgical Therapies	No	Lack of relevance
820	Extended Wearing Trial of Trifield Lens Device for “Tunnel Vision”	No	Lack of relevance
821	Offline eLearning for undergraduates in health professions: A systematic review of the impact on knowledge, skills, attitudes and satisfaction	No	Lack of relevance
822	Age Sensitivity of Behavioral Tests and Brain Substrates of Normal Aging in Mice	No	Lack of relevance
823	Is DOPA-Responsive Hypokinesia Responsible for Bimanual Coordination Deficits in Parkinson’s Disease?	No	Lack of relevance
824	Auditory distance perception in humans: a review of cues, development, neuronal bases, and effects of sensory loss	No	Lack of relevance
825	Use of Adjectives in Abstracts when Reporting Results of Randomized, Controlled Trials from Industry and Academia	No	Lack of relevance
826	Abstracts of the 12th Annual Meeting of Israel Society for Neuroscience	No	Lack of relevance
827	Selected list of books and journals for the small medical library.	No	Lack of relevance
828	A Study of the Recent Trends of Immunology: Key Challenges, Domains, Applications, Datasets, and Future Directions	No	Lack of relevance
829	Parametric Cognitive Modeling of Information and Computer Technology Usage by People with Aging- and Disability-Derived Functional Impairments	No	Lack of relevance
830	Impact of Video Describing Cataract Surgical Simulator Training on Patients' Perceptions of Resident Involvement in Cataract Surgery	No	Lack of relevance
831	Yale University School of Medicine Thesis Abstracts — 2009	No	Lack of relevance
832	Validation of a Wearable Virtual Reality Perimeter for Glaucoma Staging, The NOVA Trial: Novel Virtual Reality Field Assessment	No	Duplicate
833	Virtual Reality–Based and Conventional Visual Field Examination Comparison in Healthy and Glaucoma Patients	No	Duplicate
834	A Virtual Reality-Based Automated Perimeter, Device, and Pilot Study	No	Duplicate
835	Repeatability of a Virtual Reality Headset Perimeter in Glaucoma and Ocular Hypertensive Patients	No	Duplicate
836	Comparing a head‐mounted virtual reality perimeter and the Humphrey Field Analyzer for visual field testing in healthy and glaucoma patients	No	Duplicate
837	Use of Virtual Reality Simulation to Identify Vision-Related Disability in Patients With Glaucoma	No	Duplicate
838	Expansion of Peripheral Visual Field with Novel Virtual Reality Digital Spectacles	No	Duplicate
839	Towards Improving the Mobility of Patients with Peripheral Visual Field Defects with Novel Digital Spectacles	No	Duplicate
840	A Virtual Reality-Based Automated Perimeter, Device, and Pilot Study	No	Duplicate
841	Glaucoma Home Self-Testing Using VR Visual Fields and Rebound Tonometry Versus In-Clinic Perimetry and Goldmann Applanation Tonometry: A Pilot Study	No	Duplicate
842	iStent versus iStent inject implantation combined with phacoemulsification in open angle glaucoma	No	Lack of relevance
843	Early diagnostics and interventional glaucoma	No	Duplicate
844	A Randomized Trial to Improve Adherence to Follow-up Eye Examinations Among People With Glaucoma	No	Lack of relevance
845	Prospective Comparison of VisuALL Virtual Reality Perimetry and Humphrey Automated Perimetry in Glaucoma	No	Duplicate
846	Long-Term Surgical Outcomes of Glaucoma Drainage Implants in Eyes with Preoperative Intraocular Pressure Less than 19 mmHg	No	Lack of relevance
847	Dorzolamide/Timolol Fixed Combination: Learning from the Past and Looking Toward the Future	No	Lack of relevance
848	Evaluation of Virtual Reality Perimetry and Standard Automated Perimetry in Normal Children	No	Duplicate
849	Repeatability of a Virtual Reality Headset Perimeter in Glaucoma and Ocular Hypertensive Patients	No	Duplicate
850	Clinicians’ Use of Quantitative Information when Assessing the Rate of Structural Progression in Glaucoma	No	Lack of relevance
851	Correlation between Central Visual Field Defects and Stereopsis in Patients with Early-to-Moderate Visual Field Loss	No	Lack of relevance
852	The Usefulness of Assessing Glaucoma Progression With Postprocessed Visual Field Data	No	Lack of relevance
853	Virtual Reality–Based and Conventional Visual Field Examination Comparison in Healthy and Glaucoma Patients	No	Duplicate
854	Telehealth and Screening Strategies in the Diagnosis and Management of Glaucoma	No	Duplicate
855	Bimatoprost SR for Glaucoma Therapy Implanted at the Slit-Lamp in a Real-World Setting	No	Lack of relevance
856	Clinicians’ Use of Quantitative Information when Assessing the Rate of Functional Progression in Glaucoma	No	Lack of relevance
857	New Devices in Glaucoma	No	Lack of relevance
858	Evaluation of the external validity of a joint structure–function model for monitoring glaucoma progression	No	Lack of relevance
859	Pooled Efficacy and Safety Profile of Netarsudil Ophthalmic Solution 0.02% in Patients With Open-angle Glaucoma or Ocular Hypertension	No	Lack of relevance
860	A comparison of iCare and Goldmann applanation tonometry measurements during the COVID-19 pandemic: a retrospective study	No	Lack of relevance
861	New Strategies for Automated Perimetry: Historical Perspective and Future Innovations	No	Duplicate
862	Improving Outcomes in Neovascular Glaucoma	No	Lack of relevance
863	Barriers to Extracting and Harmonizing Glaucoma Testing Data: Gaps, Shortcomings, and the Pursuit of FAIRness	No	Lack of relevance
864	Pilot study comparing a new virtual reality–based visual field test to standard perimetry in children	No	Duplicate
865	The Impact of the Coronavirus Disease 2019 Pandemic on Adherence to Ocular Hypotensive Medication in Patients with Primary Open-Angle Glaucoma	No	Lack of relevance
866	Validation of the Iowa Head-Mounted Open-Source Perimeter	No	Duplicate
867	The association between perceived cause of glaucoma and illness perceptions	No	Lack of relevance
868	Whitecoat Adherence in Patients With Primary Open-Angle Glaucoma	No	Lack of relevance
869	Surgical Approaches for Implanting Xen Gel Stent without Conjunctival Dissection	No	Lack of relevance
870	Optimising telemedicine in ophthalmology during the COVID-19 pandemic	No	Lack of relevance
871	Commentary regarding video-based telemedicine triage in emergency ophthalmology during COVID-19	No	Lack of relevance
872	The eRDS v6 Stereotest and the Vivid Vision Stereo Test: Two New Tests of Stereoscopic Vision	No	Duplicate
873	Pilot study comparing a new virtual reality–based visual field test to standard perimetry in children	No	Duplicate
874	Virtual Reality Oculokinetic Perimetry Test Reproducibility and Relationship to Conventional Perimetry and OCT	No	Duplicate
875	Virtual Reality–Based and Conventional Visual Field Examination Comparison in Healthy and Glaucoma Patients	No	Duplicate
876	Telehealth and Screening Strategies in the Diagnosis and Management of Glaucoma	No	Duplicate
877	Rapid Campimetry in glaucoma – correspondence with standard perimetry and OCT	No	Lack of relevance
878	Applications of augmented reality in ophthalmology [Invited]	No	Duplicate
879	New Strategies for Automated Perimetry: Historical Perspective and Future Innovations	No	Duplicate
880	Personal Computer-Based Visual Field Testing as an Alternative to Standard Automated Perimetry	No	Duplicate
881	Wearables in Medicine	No	Duplicate
882	Harnessing brain plasticity to improve binocular vision in amblyopia: An evidence-based update	No	Duplicate
883	Implementing and Monitoring At-Home Virtual Reality Oculo-kinetic Perimetry During COVID-19	No	Duplicate
884	A systematic review: Virtual-reality-based techniques for human exercises and health improvement	No	Duplicate
885	Testing of Visual Field with Virtual Reality Goggles in Manual and Visual Grasp Modes	No	Duplicate
886	Virtual Reality–Based and Conventional Visual Field Examination Comparison in Healthy and Glaucoma Patients	No	Duplicate
887	Telehealth and Screening Strategies in the Diagnosis and Management of Glaucoma	No	Duplicate
888	Circular Contrast Perimetry via Web Application: A Patient Appraisal and Comparison to Standard Automated Perimetry	No	Duplicate
889	Application and Validation of LUXIE: A Newly Developed Virtual Reality Perimetry Software	No	Duplicate
890	New Strategies for Automated Perimetry: Historical Perspective and Future Innovations	No	Duplicate
891	From real world data to real world evidence to improve outcomes in neuro-ophthalmology	No	Lack of relevance
892	Comparative Analysis of 10-2 Test on Advanced Vision Analyzer and Humphrey Perimeter in Glaucoma	No	Duplicate
893	Advanced Vision Analyzer–Virtual Reality Perimeter: Device Validation, Functional Correlation and Comparison with Humphrey Field Analyzer	No	Duplicate
894	Deliver protein across bio-barriers via hexa-histidine metal assemblies for therapy: a case in corneal neovascularization model	No	Lack of relevance
895	Autonomic dysfunction detection by an automatic pupillometer as a non-invasive test in patients recovered from COVID-19	No	Lack of relevance
896	Evaluation of parafoveal and peripapillary vascular densities using optical coherence tomography angiography in children with thalassemia major	No	Lack of relevance
897	Evaluation of a multimedia marketing campaign to engage African American patients in glaucoma screening	No	Lack of relevance
898	Commentary: The never-ending story of COVID-19: Accustoming to the new abnormal in glaucoma practice	No	Duplicate
899	Characterization and Comparison of the Human and Mouse GLC1A Glaucoma‚ÄâGenes	No	Lack of relevance
900	The role of mitochondrial haplogroups in primary open angle glaucoma	No	Lack of relevance
901	The curious cases of incorrect face mask positions in bowl-type perimetry versus enclosed chamber perimetry during the COVID-19 pandemic	No	Duplicate
902	Harmonization of Outcomes and Vision Endpoints in Vision Restoration Trials: Recommendations from the International HOVER Taskforce	No	Duplicate
903	Recent development of polymer nanomicelles in the treatment of eye diseases	No	Lack of relevance
904	Learning from Black/African American Participants: Applying the Integrated Behavioral Model to Assess Recruitment Strategies for a Glaucoma Genetic Study	No	Lack of relevance
905	Posters	No	Duplicate
906	Abstracts from the 2023 Annual Meeting of the Society of General Internal Medicine	No	Duplicate
907	Telehealth and Screening Strategies in the Diagnosis and Management of Glaucoma	No	Duplicate
908	Artificial Intelligence-Based Conversational Agents for Chronic Conditions: Systematic Literature Review	No	Lack of relevance
909	Retinal Regeneration is Facilitated by the Presence of Surviving Neurons	No	Lack of relevance
910	Validation of a Wearable Virtual Reality Perimeter for Glaucoma Staging, The NOVA Trial: Novel Virtual Reality Field Assessment	No	Duplicate
911	Episcleral Venous Pressure and the Ocular Hypotensive Effects of Topical and Intracameral Prostaglandin Analogs	No	Lack of relevance
912	Ocular manifestations of COVID-19: A systematic review of current evidence	No	Lack of relevance
913	Comparing a head‐mounted virtual reality perimeter and the Humphrey Field Analyzer for visual field testing in healthy and glaucoma patients	No	Duplicate
914	Telerehabilitation for people with low vision	No	Lack of relevance
915	Mass spectrometry dataset of LC-MS lipidomics analysis of Xenopus laevis optic nerve	No	Lack of relevance
916	Evaluation of choroidal thickness in patients who have recovered from COVID-19	No	Lack of relevance
917	The Evolvement of OCT and OCT-A in Identifying Multiple Sclerosis Biomarkers	No	Lack of relevance
918	Telerehabilitation for people with low vision	No	Duplicate
919	Relationship between optical coherence tomography angiography and visual evoked potential in patients with multiple sclerosis	No	Lack of relevance
920	Retinal vascular fractal dimension measurements in patients with obstructive sleep apnea syndrome: a retrospective case-control study	No	Lack of relevance
921	Bluetooth Low Energy Beacon Sensors to Document Handheld Magnifier Use at Home by People with Low Vision	No	Lack of relevance
922	Evaluation of Peripapillary Microcirculation in Patients with Acromegaly	No	Lack of relevance
923	American Association of Clinical Endocrinology Clinical Practice Guideline: Developing a Diabetes Mellitus Comprehensive Care Pland‚Äî2022 Update	No	Lack of relevance
924	Abstracts from the 38th Annual Meeting of the Society of General Internal Medicine	No	Lack of relevance
925	Age-related alterations in retinal capillary function	No	Lack of relevance
926	Quantitative Evaluation of Pupil Responses in Patients with Prolactinomas Being Treated with Dopamine Agonists	No	Lack of relevance
927	Examination of the effects of COVID 19 on corneal endothelium	No	Lack of relevance
928	Is there a relationship between hematological inflammatory parameters and age-related macular degeneration?	No	Lack of relevance
929	Macular vessel density in patients recovered from COVID 19	No	Lack of relevance
930	Abstracts from the 2017 Society of General Internal Medicine Annual Meeting	No	Duplicate
931	Peptides and Peptide Hormones for Molecular Imaging and Disease Diagnosis	No	Lack of relevance
932	Comparison of Visual Field Test Measurements With a Novel Approach on a Wearable Headset to Standard Automated Perimetry	No	Duplicate
933	Clinical Pharmacology of Vinpocetine: Properties Revisited and Introduction of a Population Pharmacokinetic Model for Its Metabolite, Apovincaminic Acid (AVA)	No	Lack of relevance
934	Ca2+ release via two-pore channel type 2 (TPC2) is required for slow muscle cell myofibrillogenesis and myotomal patterning in intact zebrafish embryos	No	Lack of relevance
935	ABE8e Corrects Pax6-Aniridic Variant in Humanized Mouse ESCs and via LNPs in Ex Vivo Cortical Neurons	No	Lack of relevance
936	Applying Theories and Interventions from Behavioral Medicine to Understand and Reduce Visual Field Variability in Patients with Vision Loss	No	Lack of relevance
937	Validation of the Iowa Head-Mounted Open-Source Perimeter	No	Duplicate
938	Ocular pulse amplitude (OPA) in canine ADAMTS10-open-angle glaucoma (ADAMTS10-OAG)	No	Lack of relevance
939	Prolonged Postocclusive Hyperemia Response in Patients with Normal-Tension Glaucoma	No	Lack of relevance
940	Patients Prefer a Virtual Reality Approach Over a Similarly Performing Screen-Based Approach for Continuous Oculomotor-Based Screening of Glaucomatous and Neuro-Ophthalmological Visual Field Defects	No	Duplicate
941	Improvements in Test‚ÄìRetest Variability of Static Automated Perimetry by Censoring Results With Low Sensitivity in Retinitis Pigmentosa	No	Lack of relevance
942	Reduced Central Retinal Artery Blood Flow Is Related to Impaired Central Visual Function in Retinitis Pigmentosa Patients	No	Lack of relevance
943	Value of Hand-held Optical Illuminated Magnifiers for Sustained Silent Reading by Visually-Impaired Adults	No	Lack of relevance
944	It Is Our Turn to Get Cannabis High: Put Cannabinoids in Food and Health Baskets	No	Lack of relevance
945	Mutations in Zebrafish lrp2 Result in Adult-Onset Ocular Pathogenesis That Models Myopia and Other Risk Factors for Glaucoma	No	Lack of relevance
946	Reliability of Mesopic Measures of Visual Acuity and Contrast Sensitivity and their Correlation with Rod and Cone Function in Retinitis Pigmentosa	No	Lack of relevance
947	Grating Acuity and Contrast Tests for Clinical Trials of Severe Vision Loss	No	Lack of relevance
948	Telerehabilitation for people with low vision	No	Duplicate
949	Comparison of three rebound tonometers in normal and glaucomatous dogs	No	Lack of relevance
950	Gene therapy knockdown of VEGFR2 in retinal endothelial cells to treat retinopathy	No	Lack of relevance
951	Short-Term Effects of Different Types of Anti-Glaucoma Eyedrop on the Sclero-Conjunctival Vasculature Assessed Using Anterior Segment OCTA in Normal Human Eyes: A Pilot Study	No	Lack of relevance
952	Multimorbidity patterns and mortality in older adults: Results from the KORA-Age study	No	Lack of relevance
953	Subjective and Objective Measures of Daytime Activity and Sleep Disturbance in Retinitis Pigmentosa	No	Lack of relevance
954	Randomized Controlled Trial of Electro-stimulation Therapies to Modulate Retinal Blood Flow and Visual Function in Retinitis Pigmentosa	No	Lack of relevance
955	New Strategies for Automated Perimetry: Historical Perspective and Future Innovations	No	Duplicate
956	Telerehabilitation for people with low vision	No	Duplicate
957	Prevalence and Predictors of Ocular Complications in Obstructive Sleep Apnea Patients: A Cross-sectional Case-control Study	No	Lack of relevance
958	Recruitment strategies and lessons learned from a large genetic study of African Americans	No	Lack of relevance
959	Reliability of Visual Field Testing in a Telehealth Setting Using a Head-Mounted Device: A Pilot Study	No	Duplicate
960	Antibacterial Properties of Silver Nanoparticles Embedded on Polyelectrolyte Hydrogels Based on Œ±-Amino Acid Residues	No	Lack of relevance
961	The Open Perimetry Initiative: A framework for cross-platform development for the new generation of portable perimeters	No	Duplicate
962	Relationship Between Acuity and Contrast Sensitivity: Differences Due to Eye Disease	No	Lack of relevance
963	Potential roles of lncRNA MALAT1-miRNA interactions in ocular diseases	No	Lack of relevance
964	Grand Challenges in global eye health: a global prioritisation process using Delphi method	No	Lack of relevance
965	Deep learning for artery‚Äìvein classification in optical coherence tomography angiography	No	Lack of relevance
966	A Unified Rule for Binocular Contrast Summation Applies to Normal Vision and Common Eye Diseases	No	Lack of relevance
967	Targeting M√ºller Cell‚ÄìDerived VEGF164 to Reduce Intravitreal Neovascularization in the Rat Model of Retinopathy of Prematurity	No	Lack of relevance
968	Extended Duration Vascular Endothelial Growth Factor Inhibition in the Eye: Failures, Successes, and Future Possibilities	No	Lack of relevance
969	Effect of a fixed combination of ripasudil and brimonidine on aqueous humor dynamics in mice	No	Lack of relevance
970	The paradigm change from reactive medical services to 3PM in ischemic stroke: a holistic approach utilising tear fluid multi-omics, mitochondria as a vital biosensor and AI-based multi-professional data interpretation	No	Lack of relevance
971	Genetic pleiotropy between age-related macular degeneration and 16 complex diseases and traits	No	Lack of relevance
972	Atualiza√ß√£o das Diretrizes Brasileiras de Valvopatias ‚Äì 2020	No	Lack of relevance
973	Synaptogenesis: unmasking molecular mechanisms using Caenorhabditis elegans	No	Lack of relevance
974	Cataract and Cognitive Impairment: A Review of the Literature	No	Lack of relevance
975	Morphometric Analysis of Aqueous Humor Outflow Structures with Spectral-Domain Optical Coherence Tomography	No	Lack of relevance
976	Semi-Automated Live Tracking of Microglial Activation in CX3CR1GFP Mice During Experimental Autoimmune Encephalomyelitis by Confocal Scanning Laser Ophthalmoscopy	No	Lack of relevance
977	An optimized fluorescent probe for visualizing glutamate neurotransmission	No	Lack of relevance
978	Laser light: its nature and its action on the eye.	No	Lack of relevance
979	Innovative strategies for co-delivering antigens and CpG oligonucleotides	No	Lack of relevance
980	Architecture of telomerase RNA.	No	Lack of relevance
981	Photoplethysmography for Assessing Microcirculation in Hypertensive Patients After Taking Antihypertensive Drugs: A Review	No	Lack of relevance
982	Tissue plasminogen activator rescues steroid-induced outflow facility reduction via non-enzymatic action	No	Lack of relevance
983	Global burden and strength of evidence for 88 risk factors in 204 countries and 811 subnational locations, 1990‚Äì2021: a systematic analysis for the Global Burden of Disease Study 2021	No	Lack of relevance
984	translational science 2012 meeting abstracts	No	Lack of relevance
985	Translational Science 2013 Abstracts	No	Duplicate
986	ECR 2011 Book of Abstracts - B - Scientific Sessions	No	Lack of relevance
987	The Artificial Silicon Retina in Retinitis Pigmentosa Patients (An American Ophthalmological Association Thesis)	No	Lack of relevance
988	Age-related focal thinning of the ganglion cell-inner plexiform layer in a healthy population	No	Lack of relevance
989	A Collaborative Community Model for Including Minorities in Genetic Research	No	Lack of relevance
990	Differential reperfusion patterns in retinal vascular plexuses following increase in intraocular pressure an OCT angiography study	No	Lack of relevance
991	Ashtanga-Based Yoga Therapy Increases the Sensory Contribution to Postural Stability in Visually-Impaired Persons at Risk for Falls as Measured by the Wii Balance Board: A Pilot Randomized Controlled Trial	No	Lack of relevance
992	Self-Assembling Drug Formulations with Tunable Permeability and Biodegradability	No	Lack of relevance
993	Ocular microvascular changes in patients with sepsis: a prospective observational study	No	Lack of relevance
994	Intraocular Axon Regeneration in a Model of Penetrating Eye Injury	No	Lack of relevance
995	21st ISoP Annual Meeting ‚ÄúA New Era of Pharmacovigilance: Challenges and Opportunities‚Äù 20‚Äì23 September 2022 Verona, Italy	No	Lack of relevance
996	Systemic therapies for preventing or treating aromatase inhibitor‚Äêinduced musculoskeletal symptoms in early breast cancer	No	Lack of relevance
997	Multi-Center Repeatability of Macular Capillary Perfusion Density Using Optical Coherence Tomography Angiography	No	Lack of relevance
998	ACRT‚ÄêAFMR‚ÄêSCTS annual meeting abstracts	No	Lack of relevance
999	Retinal mid-peripheral capillary free zones are enlarged in cognitively unimpaired older adults at high risk for Alzheimer‚Äôs disease	No	Lack of relevance
1000	Anterior segment structures in dark iris Chinese patients with unilateral Fuchs‚Äô uveitis syndrome	No	Lack of relevance
1001	Deep learning-based optical coherence tomography angiography image construction using spatial vascular connectivity network	No	Lack of relevance
1002	Comprehensive Primary Eye Care: A Comparison Between an In-Person Eye Exam and a Tele-Eye Care Exam	No	Lack of relevance
1003	Color Fusion Effect on Deep Learning Classification of Uveal Melanoma	No	Lack of relevance
1004	Patterns of uveitis in children according to age: comparison of visual outcomes and complications in a tertiary center	No	Lack of relevance
1005	The Transdermal Delivery of Therapeutic Cannabinoids	No	Lack of relevance
1006	Diabetic Retinopathy Features Segmentation without Coding Experience with Computer Vision Models YOLOv8 and YOLOv9	No	Lack of relevance
1007	Complications of exercise and pharmacologic stress echocardiography	No	Lack of relevance
1008	Reliability of Semiautomated Kinetic Perimetry (SKP) and Goldmann Kinetic Perimetry in Children and Adults With Retinal Dystrophies	No	Lack of relevance
1009	Pharmacokinetics and Proceedings in Clinical Application of Nucleic Acid Therapeutics	No	Lack of relevance
1010	Changes in anterior chamber volume after implantation of posterior chamber phakic intraocular lens in high myopia	No	Lack of relevance
1011	Pharmaceutical Development of AAV-Based Gene Therapy Products for the Eye	No	Lack of relevance
1012	CXCL10 suppression of hem- and lymph-angiogenesis in inflamed corneas through MMP13	No	Lack of relevance
1013	Characterization of liposomal carriers for the trans-scleral transport of Ranibizumab	No	Lack of relevance
1014	Improving graph-based OCT segmentation for severe pathology in Retinitis Pigmentosa patients	No	Lack of relevance
1015	Prevalence, Risk Factors, and Impact of Undiagnosed Visually Significant Cataract: The Singapore Epidemiology of Eye Diseases Study	No	Lack of relevance
1016	Observations on Blindness: The Presidential Address, Delivered on Wednesday, 14th October, 1953, at the Opening of the Seventy-Fifth Session of the British Medico-Chirurgical Society	No	Lack of relevance
1017	Selecting and using nebuliser equipment	No	Lack of relevance
1018	Risk factors and outcomes of post-traumatic endophthalmitis: a retrospective single-center study	No	Lack of relevance
1019	Gene therapy for neovascular age-related macular degeneration: rationale, clinical trials and future directions	No	Lack of relevance
1020	Dysthyroid optic neuropathy: emerging treatment strategies	No	Lack of relevance
1021	Optical coherence tomography angiography as a novel approach to contactless evaluation of sublingual microcirculation: A proof of principle study	No	Lack of relevance
1022	Feasibility of optical coherence tomography angiography to assess changes in retinal microcirculation in ovine haemorrhagic shock	No	Lack of relevance
1023	A Series of Personalized Virtual Light Therapy Interventions for Fatigue: Feasibility Randomized Crossover Trial for N-of-1 Treatment	No	Duplicate
1024	Optimizing the OCTA layer fusion option for deep learning classification of diabetic retinopathy	No	Lack of relevance
1025	Purification of PaTx-II from the Venom of the Australian King Brown Snake and Characterization of Its Antimicrobial and Wound Healing Activities	No	Lack of relevance
1026	Assessing spectral effectiveness in color fundus photography for deep learning classification of retinopathy of prematurity	No	Lack of relevance
1027	ROP-like retinopathy in full/near-term newborns: A etiology, risk factors, clinical and genetic characteristics, prognosis and management	No	Lack of relevance
1028	A differential of the left eye and right eye neurological pupil index is associated with discharge modified Rankin scores in neurologically injured patients	No	Lack of relevance
1029	Impact of prenatal and childhood adversity¬†effects around World War II on multimorbidity: results from the KORA-Age study	No	Lack of relevance
1030	Antivascular Endothelial Growth Factor Dosing Frequency and Visual Outcomes in Macular Edema Following Central Retinal Vein Occlusion	No	Lack of relevance
1031	The regulatory landscape of neurite development in Caenorhabditis elegans	No	Lack of relevance
1032	Setting Priorities for Diabetic Retinopathy Clinical Research and Identifying Evidence Gaps	No	Lack of relevance
1033	Common variants in SOX-2 and congenital cataract genes contribute to age-related nuclear cataract	No	Lack of relevance
1034	Medicine in motion: Opportunities, challenges and data analytics-based solutions for traditional medicine integration into western medical practice	No	Lack of relevance
1035	Microglial Function Is Distinct in Different Anatomical Locations during Retinal Homeostasis and Degeneration	No	Lack of relevance
1036	Source identification of total petroleum hydrocarbons and polycyclic aromatic hydrocarbons in PM10 and street dust of a hot spot for petrochemical production: Asaluyeh County, Iran	No	Lack of relevance
1037	Comparison of Outcomes after Phacoemulsification with Two Different Corneal Incision Distances Anterior to the Limbus	No	Lack of relevance
1038	Anti-angiogenic Therapy for Retinal Disease	No	Lack of relevance
1039	Anti-VEGF therapy in the management of retinopathy of prematurity: what we learn from representative animal models of oxygen-induced retinopathy	No	Lack of relevance
1040	MEDICAL PROBLEMS IN CHEMICAL WARFARE	No	Lack of relevance
1041	Medicine and Books	No	Lack of relevance
1042	A pilot study of an acupuncture protocol to improve visual function in retinitis pigmentosa patients	No	Lack of relevance
1043	Suspected Pesticide Poisoning: Evaluating calls to a poison control center	No	Lack of relevance
1044	Orientation and Mobility Assessment in Retinal Prosthetic Clinical Trials	No	Lack of relevance
1045	Variability and Errors of Manually Digitized Goldmann Visual Fields	No	Lack of relevance
1046	Eduard Jaeger's Test-Types (Schrift-Scalen) and the historical development of vision tests.	No	Lack of relevance
1047	The LOC387715 Polymorphism, Inflammatory Markers, Smoking, and Age-Related Macular Degeneration: A Population-Based Case-Control Study	No	Lack of relevance
1048	Autonomic control of the eye	No	Lack of relevance
1049	C	No	Lack of relevance
1050	Small Proline-Rich Protein 1B (SPRR1B) Is a Biomarker for Squamous Metaplasia in Dry Eye Disease	No	Lack of relevance
1051	Supplement 1303	No	Lack of relevance
1052	Weekly Reports for SEPTEMBER 28, 1917	No	Lack of relevance
1053	Weekly Reports for SEPTEMBER 22, 1916	No	Lack of relevance
1054	Poster presentations	No	Lack of relevance
1055	Biomedical Applications of Quaternized Chitosan	No	Lack of relevance
1056	Systematic evaluation of underlying defects in DNA repair as an approach to case-only assessment of familial prostate cancer	No	Lack of relevance
1057	Ninth International Medical Congress: Held in Washington, D. C., September 5, 6, 7, 8, 9, and 10, 1887	No	Lack of relevance
1058	Use of a portable head mounted perimetry system to assess bedside visual fields	No	Duplicate
1059	Advances in wearable electronics for monitoring human organs: Bridging external and internal health assessments	No	Lack of relevance
1060	Development and evaluation of Order of Magnitude (OM): a virtual reality-based visual field analyzer for glaucoma detection	No	Lack of relevance
1061	Age-related effects of optineurin deficiency in the mouse eye	No	Lack of relevance
1062	Comparing a Head-Mounted Smartphone Visual Field Analyzer to Standard Automated Perimetry in Glaucoma: A Prospective Study	No	Review articles, letters, case reports, abstract-only papers, unavailable full text
1063	Navigation performance in glaucoma: virtual-reality-based assessment of path integration	No	Duplicate
1064	Radiation-induced ophthalmic risks of long duration spaceflight: Current investigations and interventions	No	Lack of relevance
1065	Esterman Visual Field Testing Using a Virtual Reality Headset in Glaucoma	No	Duplicate
1066	Virtual Reality With Eye Tracking for Pediatric Ophthalmology: A Systematic Review	No	Lack of relevance
1067	Glaucoma Home Self-Testing Using VR Visual Fields and Rebound Tonometry Versus In-Clinic Perimetry and Goldmann Applanation Tonometry: A Pilot Study	No	Duplicate
1068	Letter to the Editor: Reliability of Visual Field Testing in a Telehealth Setting Using a Head-Mounted Device: A Pilot Study	No	Lack of relevance
1069	Response to Letter to the Editor: Reliability of Visual Field Testing in a Telehealth Setting Using a Head-Mounted Device: A Pilot Study	No	Lack of relevance
1070	Technology and Methodology in Glaucoma Case Detection	No	Lack of relevance
1071	Virtual reality perimetry and home perimetry	No	Lack of relevance
1072	The Prodrug DHED Delivers 17Œ≤-Estradiol into the Retina for Protection of Retinal Ganglion Cells and Preservation of Visual Function in an Animal Model of Glaucoma	No	Lack of relevance
1073	Seeing beyond reality: considering the impact of mainstream virtual reality adoption on ocular health and the evolving role of ophthalmologists	No	Lack of relevance
1074	Pilot study comparing a new virtual reality‚Äìbased visual field test to standard perimetry in children	No	Unrelated studies
1075	Preliminary clinical observation and analysis of structural changes of optic nerve head in glaucoma patients after visual training	No	Lack of relevance
1076	‚ÄúSpaceflight-to-Eye Clinic‚Äù: Terrestrial advances in ophthalmic healthcare delivery from space-based innovations	No	Lack of relevance
1077	The diagnostic, therapeutic, and ethical impact of artificial intelligence in modern medicine	No	Lack of relevance
1078	Application and prospect of virtual reality technology in ocular diseases	No	Lack of relevance
1079	Virtual reality headsets for perimetry testing: a systematic review	No	Lack of relevance
1080	Assessment of Remote Training, At-Home Testing, and Test-Retest Variability of a Novel Test for Clustered Virtual Reality Perimetry	Yes	/
1081	Validation of a Wearable Virtual Reality Perimeter for Glaucoma Staging, The NOVA Trial: Novel Virtual Reality Field Assessment	No	Duplicate
1082	Recent developments of telemedicine in glaucoma	No	Lack of relevance
1083	Prospective Comparison of VisuALL Virtual Reality Perimetry and Humphrey Automated Perimetry in Glaucoma	No	Duplicate
1084	Reliability of Visual Field Testing in a Telehealth Setting Using a Head-Mounted Device: A Pilot Study	No	Duplicate
1085	COMPARISON OF ELISAR-FAST AND SITA-FAST STRATEGY FOR VISUAL FIELD ASSESSMENT IN GLAUCOMA	No	Lack of relevance
1086	Comparing a head-mounted virtual reality perimeter and the Humphrey Field Analyzer for visual field testing in healthy and glaucoma patients	No	Duplicate
1087	Performance of virtual reality game‚Äìbased automated perimetry in patients with childhood glaucoma	No	Lack of relevance
1088	A virtual reality eyes disease experience for undergraduate nursing students: A phenomenological study protocol	No	Duplicate
1089	Virtual Reality Visual Perceptual Plastic Training Promotes Retinal Structure and Macular Function Recovery in Glaucoma Patients	No	Lack of relevance
1090	Quality of life in glaucoma	No	Lack of relevance
1091	Self-Reported Visual Ability Versus Task Performance in Individuals With Ultra-Low Vision	No	Duplicate
1092	Validation of the Iowa Head-Mounted Open-Source Perimeter	No	Duplicate
1093	Glaucoma triage system: results of implementing a virtual clinic	No	Lack of relevance
1094	Efficacy of Simulator-Based Slit Lamp Training for Medical Students: A Prospective, Randomized Trial	No	Duplicate
1095	Virtual Perimetry	No	Lack of relevance
1096	Polypharmacology guided drug repositioning approach for SARS-CoV2	No	Lack of relevance
1097	Comparison of Visual Field Test Measurements With a Novel Approach on a Wearable Headset to Standard Automated Perimetry	No	Duplicate
1098	The use of augmented reality and virtual reality for visual field expansion and visual acuity improvement in low vision rehabilitation: a systematic review	No	Lack of relevance
1099	Comparative Analysis of 10-2 Test on Advanced Vision Analyzer and Humphrey Perimeter in Glaucoma	No	Duplicate
1100	Comparison of a New Head Mount Virtual Reality Perimeter (C3 Field Analyzer) with Automated Field Analyzer in Neuro-Ophthalmic Disorders	No	Unrelated studies
1101	Validation of a Novel Head-Mounted Perimeter versus the Humphrey Field Analyzer	No	Lack of relevance
1102	Comparing the Radius virtual reality perimeter with the Humphrey Field Analyzer	No	Review articles, letters, case reports, abstract-only papers, unavailable full text
1103	Comparison of VisuALL virtual reality and humphrey perimetry in glaucomatous eyes	No	Review articles, letters, case reports, abstract-only papers, unavailable full text
1104	Comparing Remote Assessment of Limbal Anterior Chamber Depth Using Novel Stereoscopic Digital Slit Lamp Images with Anterior Segment OCT.	No	Lack of relevance
1105	Esterman Virtual Reality Visual Fields in Patients with Glaucoma	No	No comparison to standard automated perimetry
1106	Illuminating Aqueous Hydrodynamics in Digital Reality Using a 3D Finite Element Model	No	Lack of relevance
1107	Perimetry with a fixed-intensity, suprathreshold stimulus for at-home monitoring of visual field loss in patients with moderate to severe glaucoma	No	Lack of relevance
1108	Home Monitoring of Glaucoma Using a Home Tonometer and a Novel Virtual Reality Visual Field Device: Acceptability and Feasibility	No	Unrelated studies
1109	Reply	No	Lack of relevance
1110	Teleglaucoma Using a New Smartphone-Based Tool for Visual Field Assessment	Yes	/
1111	Surgical simulation in Canadian ophthalmology programs: a nationwide questionnaire	No	Lack of relevance
1112	The Impact of Simulation-Based Trabeculectomy Training on Resident Core Surgical Skill Competency	No	Lack of relevance
1113	Placebo effect after visual restitution training: no eye-tracking controlled perimetric improvement after visual border stimulation in late subacute and chronic visual field defects after stroke	No	Duplicate
1114	Measuring visually guided motor performance in ultra low vision using virtual reality	No	Duplicate
1115	Remote Perimetry in a Virtual Reality Metaverse Environment for Out-of-Hospital Functional Eye Screening Compared Against the Gold Standard Humphrey Visual Fields Perimeter: Proof-of-Concept Pilot Study	No	Duplicate
1116	Asynchronous feature regularization and cross-modal distillation for OCT based glaucoma diagnosis	No	Lack of relevance
1117	Virtual reality in ophthalmology education: simulating pupil examination	No	Duplicate
1118	Commentary: Changing era of modern cataract surgery - The role of virtual reality-based simulators in manual small-incision cataract surgery training modules	No	Lack of relevance
1119	Building surgical skills for the ophthalmology trainee in times of a global pandemic	No	Lack of relevance
1120	Assessment of the Feasibility of Remote Training, At-Home Testing, and Test-Retest Variability of Clustered Virtual Reality Perimetry	No	Unrelated studies
1121	Virtual Reality Hemifield Measurements for Corrective Surgery Eligibility in Ptosis Patients: A Pilot Clinical Trial	No	Duplicate
1122	Application and Validation of LUXIE: A Newly Developed Virtual Reality Perimetry Software	No	Duplicate
1123	Virtual reality and augmented reality‚Äî emerging screening and diagnostic techniques in ophthalmology: A systematic review	No	Lack of relevance
1124	Holographic elysium of a 4D ophthalmic anatomical and pathological metaverse with extended reality/mixed reality	No	Duplicate
1125	A Feasibility Study For The Use Of Virtual Reality Visual Field Testing For Hospital-Based Ophthalmic Consultations	No	Lack of relevance
1126	Visual Field Testing in a Telehealth Setting: Remote Perimetry Using a Head-Mounted Device in Normal Eyes	No	Lack of relevance
1127	Feasibility of Glaucoma Home Self Testing Using a Virtual Reality Visual Field Test Combined with Home Tonometry	No	Unrelated studies
1128	Validation of visual field results of a new open-source virtual reality headset	No	Unrelated studies
1129	Virtual Reality Visual Field Exam in Community Screenings During COVID-19	No	Lack of relevance
1130	Clinically practical measurement of standard error in bundled visual field tests	No	Lack of relevance
1131	Repeatability and correlation of a virtual reality perimeter with standard automated perimetry in glaucoma patients	No	Unrelated studies
1132	Preliminary Retrospective Validation of a Novel Virtual Reality Visual Field Standard Testing Algorithm, as Compared to Standard Automated Perimetry	No	Unrelated studies
1133	Comparison of portable perimetry tests with the Humphrey Field Analyzer	No	Lack of relevance
1134	Participant experience using novel perimetry tests to monitor glaucoma progression	No	Lack of relevance
1135	Multicenter Comparison of the Toronto Portable Perimeter with the Humphrey Field Analyzer: A Pilot Study	Yes	/
1136	Virtual Reality Oculokinetic Perimetry Test Reproducibility and Relationship to Conventional Perimetry and OCT	No	Duplicate
1137	Variations in intraocular pressure and visual parameters before and after using mobile virtual reality glasses and their effects on the eyes	No	Duplicate
1138	Structure-based design of small molecule and peptide inhibitors for selective targeting of ROCK1: an integrative computational approach	No	Lack of relevance
1139	Patient satisfaction with virtual compared to face-to-face glaucoma clinics	No	Lack of relevance
1140	Adherence With Glaucoma Medications: Barriers to Success and Prospects for Improvement	No	Lack of relevance
1141	Can deep learning revolutionize clinical understanding and diagnosis of optic neuropathy?	No	Lack of relevance
1142	Application of machine learning, neural networks, and deep learning in eye care innovations	No	Lack of relevance
1143	Validation of virtual reality system based on eye-tracking technologies to support clinical assessment of glaucoma	No	Lack of relevance
1144	GlauCUTU: Virtual Reality Visual Field Test	No	Lack of relevance
1145	Patients Prefer a Virtual Reality Approach Over a Similarly Performing Screen-Based Approach for Continuous Oculomotor-Based Screening of Glaucomatous and Neuro-Ophthalmological Visual Field Defects	No	Duplicate
1146	Development and usability evaluation of an application for patients with glaucoma	No	Lack of relevance
1147	Normative data for ages 18-45 for ocular motor and vestibular testing using eye tracking	No	Lack of relevance
1148	The Effectiveness of Binocular Virtual Reality Training on Repairing Visual Field Defect of Glaucoma	No	Lack of relevance
1149	Emergence of non-artificial intelligence digital health innovations in ophthalmology: A systematic review	No	Lack of relevance
1150	New Strategies for Automated Perimetry: Historical Perspective and Future Innovations	No	Duplicate
1151	Oral Scutellarin Treatment Ameliorates Retinal Thinning and Visual Deficits in Experimental Glaucoma	No	Duplicate
1152	Advanced Vision Analyzer–Virtual Reality Perimeter: Device Validation, Functional Correlation and Comparison with Humphrey Field Analyzer	No	Duplicate
1153	Remote longitudinal monitoring of glaucoma using virtual reality-based oculokinetic perimetry	No	Lack of relevance
1154	Longitudinal age effects of optineurin E50K mutation and deficiency on visual function	No	Lack of relevance
1155	Monocular jigsaw: Time averaged CNS maximization of the ipsilateral field of vision	No	Lack of relevance
1156	Static automated perimetry using a new head-mounted virtual reality platform, virtual field, compared with the humphrey field analyzer in glaucoma and optic nerve disease	No	Unrelated studies
1157	European Glaucoma Society Terminology and Guidelines for Glaucoma, 5th Edition	No	Lack of relevance
1158	Digital technology, tele-medicine and artificial intelligence in ophthalmology: A global perspective	No	Duplicate
1159	Citicoline Modulates Glaucomatous Neurodegeneration Through Intraocular Pressure-Independent Control	No	Duplicate
1160	Population eye health education using augmented reality and virtual reality: Scalable tools during and beyond COVID-19	No	Lack of relevance
1161	Advances in perimetry for glaucoma	No	Lack of relevance
1162	Low-cost, smartphone-based frequency doubling technology visual field testing using a head-mounted display	No	Lack of relevance
1163	Vision impairment provides new insight into self-motion perception	No	Lack of relevance
1164	A virtual reality-based automated perimeter, device, and pilot study	No	Unrelated studies
1165	Applications of augmented reality in ophthalmology [Invited]	No	Duplicate
1166	Virtual reality-based and conventional visual field examination comparison in healthy and glaucoma patients	No	Duplicate
1167	Preliminary Report on a Novel Virtual Reality Perimeter Compared with Standard Automated Perimetry	Yes	/
1168	Seeing other perspectives: evaluating the use of virtual and augmented reality to simulate visual impairments (OpenVisSim)	No	Duplicate
1169	Artificial intelligence within the interplay between natural and artificial computation: Advances in data science, trends and applications	No	Lack of relevance
1170	A systematic review of simulation-based training tools for technical and non-technical skills in ophthalmology	No	Duplicate
1171	Implementing and Monitoring At-Home Virtual Reality Oculo-kinetic Perimetry During COVID-19	No	Duplicate
1172	Virtual reality simulation sensitizes for problems of glaucoma patients	No	Lack of relevance
1173	The Experts Speak	No	Lack of relevance
1174	Quantitative mapping of visual functionusing a novel virtual reality headset device	No	Lack of relevance
1175	Relationship between Ocular Structure andVisual Sensitivity Using Virtual-RealityPerimetry	No	Lack of relevance
1176	ARVO Imaging in the Eye Conference Abstract	No	Lack of relevance
1177	Use of Virtual Reality Simulation to Identify Vision-Related Disability in Patients with Glaucoma	No	Lack of relevance
1178	Virtual Reality Simulation to Identify Vision-Associated Disability in Patients with Glaucoma	No	Lack of relevance
1179	The worse eye revisited: Evaluating the impact of asymmetric peripheral vision loss on everyday function	No	Lack of relevance
1180	Individualized Visual Reality Training Improves Visual Acuity and Visual Field Defects in Patients with Glaucoma: A Preliminary Study Report	No	Lack of relevance
1181	Expansion of Peripheral Visual Field with Novel Virtual Reality Digital Spectacles	No	Duplicate
1182	Validation of a Head-mounted Virtual Reality Visual Field Screening Device	Yes	/
1183	Measurement reproducibility using vivid vision perimetry: A virtual reality-based mobile platform	No	Unrelated studies
1184	Visual behavioral deficits correlate with retinal thinning but not cumulative intraocular pressure elevation after intracameral injection of an optically clear hydrogel	No	Lack of relevance
1185	Choline metabolism in the visual cortex following chronic intraocular pressure elevation and oral citicoline treatment	No	Lack of relevance
1186	Patch-Based Output Space Adversarial Learning for Joint Optic Disc and Cup Segmentation	No	Lack of relevance
1187	Novel means of clinical visual function testing among glaucoma patients, including virtual reality	No	No comparison to standard automated perimetry
1188	Intracameral injection of a chemically cross-linked hydrogel to study chronic neurodegeneration in glaucoma	No	Lack of relevance
1189	Low-cost, smartphone based frequency doubling technology visual field testing using virtual reality	No	Lack of relevance
1190	Validation of a head mounted virtual reality visual field screening device	No	Duplicate
1191	Effectiveness and patient acceptance of novel immersive serious games for population eye health education.	No	Lack of relevance
1192	Effects of optical defocus on decrement perimetric stimuli with pattern blur	No	Lack of relevance
1193	Suitability of virtual reality for vision simulation-a case study using glaucomatous visual fields	No	Lack of relevance
1194	A structure-based drug discovery paradigm	No	Lack of relevance
1195	Erratum: Correction to: Automatic differentiation of Glaucoma visual field from non-glaucoma visual field using deep convolutional neural network (BMC medical imaging (2018) 18 1 (35))	No	Lack of relevance
1196	Portable System for Neuro-Optical Diagnostics Using Virtual Reality Display	No	Duplicate
1197	Vection Responses in Patients With Early Glaucoma	No	Lack of relevance
1198	48th European Mathematical Genetics Meeting (EMGM) 2020	No	Lack of relevance
1199	Agreement of driving simulator and on-road driving performance in patients with binocular visual field loss	No	Lack of relevance
1200	Automatic differentiation of Glaucoma visual field from non-glaucoma visual filed using deep convolutional neural network	No	Duplicate
1201	Measuring pedestrian collision detection with peripheral field loss and the impact of peripheral prisms	No	Lack of relevance
1202	Visual field-based automatic diagnosis of glaucoma using deep convolutional neural network	No	Lack of relevance
1203	Visual field testing on a personal smartphone	No	Lack of relevance
1204	The junior doctor view of undergraduate ophthalmology education	No	Duplicate
1205	Fractal optical stimulation improves visual field indices in glaucoma patients	No	Lack of relevance
1206	Congenital blindness limits allocentric to egocentric switching ability	No	Lack of relevance
1207	Objective assessment of activity limitation in glaucoma with smartphone virtual reality goggles: A pilot study	No	Lack of relevance
1208	Home-based visual field test for glaucoma screening comparison with Humphrey perimeter	No	Duplicate
1209	New visual field testing possibilities (a preliminary report)	No	Lack of relevance
1210	Fear of falling and postural reactivity in patients with glaucoma	No	Duplicate
1211	Effects of acute peripheral/central visual field loss on standing balance	No	Lack of relevance
1212	Objective assessment of activity limitation in glaucoma with smartphone virtual reality goggles: A proof of concept study	No	Lack of relevance
1213	Visual field examination method using virtual reality glasses compared with the humphrey perimeter	No	Unrelated studies
1214	Virtual clinics in glaucoma care: Face-to-face versus remote decision-making	No	Lack of relevance
1215	Wayfinding and glaucoma: A virtual reality experiment	No	Lack of relevance
1216	Investigating the oculus rift as a new device to study vection in glaucoma	No	Lack of relevance
1217	Virtual reality (VR) for measurement of visual disability in glaucoma patients	No	Lack of relevance
1218	Utilizing a commercially available virtual reality device to detect visual field defects in glaucoma and glaucoma suspect patients	No	No comparison to standard automated perimetry
1219	Pocket detection and interaction-weighted ligand-similarity search yields novel high-affinity binders for Myocilin-OLF, a protein implicated in glaucoma	No	Lack of relevance
1220	Peer Profile: Felipe Medeiros, MD	No	Lack of relevance
1221	Objective assessment of activity limitation in glaucoma by smart phone virtual reality Goggle	No	Lack of relevance
1222	3D virtual environment human navigation task in glaucoma	No	Lack of relevance
1223	Clinicians' view of tele-glaucoma	No	Lack of relevance
1224	Resident surgical training in glaucoma	No	Lack of relevance
1225	Evaluation of high myopia complications prevention program in university freshmen	No	Duplicate
1226	Driving with Glaucoma: Task Performance and Gaze Movements	No	Lack of relevance
1227	Experiences with developing and implementing a virtual clinic for glaucoma care in an NHS setting	No	Lack of relevance
1228	Acute intraocular pressure elevation compromises optic nerve integrity and visuomotor behavior without apparent change in axonal transport	No	Lack of relevance
1229	Longitudinal profiles of intraocular pressure, ocular morphology and visual pathway integrity in DBA/2J and C57BL/6J mice	No	Lack of relevance
1230	Visually induced postural reactivity in glaucoma	No	Lack of relevance
1231	Service innovation in glaucoma management: Using a web-based electronic patient record to facilitate virtual specialist supervision of a shared care glaucoma programme	No	Lack of relevance
1232	Evaluation of postural control in patients with glaucoma using a virtual reality environment	No	Lack of relevance
1233	Testing of visual field with virtual reality goggles in manual and visual grasp modes	No	Duplicate
1234	Human eye haptics-based multimedia	No	Lack of relevance
1235	Is virtual reality training for resident cataract surgeons cost effective?	No	Lack of relevance
1236	The muranga teleophthalmology study: Comparison of virtual (teleglaucoma) with in-person clinical assessment to diagnose glaucoma	No	Lack of relevance
1237	Editorial: Special issue on health informatics and personalized medicine	No	Lack of relevance
1238	Re: The portsmouth-based refinement scheme: A role for virtual clinics in the future?	No	Lack of relevance
1239	Response to Shah et al	No	Lack of relevance
1240	The Portsmouth-based glaucoma refinement scheme: A role for virtual clinics in the future	No	Lack of relevance
1241	3D visualization of aqueous humor outflow structures in-situ in humans	No	Lack of relevance
1242	Vision and falls in older people: Risk factors and intervention strategies	No	Lack of relevance
1243	Incorporation of a virtual assessment into a care pathway for initial glaucoma management: Feasibility study	No	Lack of relevance
1244	Dichoptic stimulation improves detection of glaucoma with multifocal visual evoked potentials	No	Lack of relevance
1245	Multifocal visual evoked responses to dichoptic stimulation using virtual reality goggles: Multifocal VER to dichoptic stimulation	No	Lack of relevance
1246	Peristat: A computer-based perimetry self-test for cost-effective population screening of glaucoma	No	Lack of relevance
1247	Effect of shear stress on attachment of corneal endothelial cells in association with corneal endothelial cell loss after laser iridotomy	No	Lack of relevance
1248	The importance of the peripheral retina in circular vection	No	Lack of relevance
1249	Correlation between static automated and scanning laser entoptic perimetry in normal subjects and glaucoma patients	No	Lack of relevance
1250	Glaucoma Home Self-Testing Using VR Visual Fields and Rebound Tonometry Versus In-Clinic Perimetry and Goldmann Applanation Tonometry: A Pilot Study	No	Duplicate
1251	Prospective Comparison of VisuALL Virtual Reality Perimetry and Humphrey Automated Perimetry in Glaucoma	No	Duplicate
1252	Comparison of VisuALL virtual reality and humphrey perimetry in glaucomatous eyes	No	Duplicate
1253	Home-Based Perimetry for Glaucoma: Where Are We Now?	No	Lack of relevance
1254	Feasibility of Glaucoma Home Self Testing Using a Virtual Reality Visual Field Test Combined with Home Tonometry	No	Duplicate
1255	Repeatability and correlation of a virtual reality perimeter with standard automated perimetry in glaucoma patients	No	Duplicate
1256	New Strategies for Automated Perimetry: Historical Perspective and Future Innovations	No	Duplicate
1257	Monocular jigsaw: Time averaged CNS maximization of the ipsilateral field of vision	No	Duplicate
1258	A virtual reality-based automated perimeter, device, and pilot study	No	Duplicate
1259	Preliminary Report on a Novel Virtual Reality Perimeter Compared with Standard Automated Perimetry	No	Duplicate
1260	Pilot study comparing a new virtual reality‚Äìbased visual field test to standard perimetry in children	No	Duplicate
1261	Assessment of Remote Training, At-Home Testing, and Test-Retest Variability of a Novel Test for Clustered Virtual Reality Perimetry	No	Duplicate
1262	Perimetry with a fixed-intensity, suprathreshold stimulus for at-home monitoring of visual field loss in patients with moderate to severe glaucoma	No	Duplicate
1263	Assessment of the Feasibility of Remote Training, At-Home Testing, and Test-Retest Variability of Clustered Virtual Reality Perimetry	No	Duplicate
1264	Clinically practical measurement of standard error in bundled visual field tests	No	Duplicate
1265	Virtual Reality Oculokinetic Perimetry Test Reproducibility and Relationship to Conventional Perimetry and OCT	No	Duplicate
1266	Remote longitudinal monitoring of glaucoma using virtual reality-based oculokinetic perimetry	No	Duplicate
1267	Reducing detection time from 24 months to 9 months or less for rapid visual field loss in glaucoma	No	Lack of relevance
1268	Relationship between Ocular Structure andVisual Sensitivity Using Virtual-RealityPerimetry	No	Duplicate
1269	Measurement reproducibility using vivid vision perimetry: A virtual reality-based mobile platform	No	Duplicate
1270	Effects of optical defocus on decrement perimetric stimuli with pattern blur	No	Duplicate
1271	Home-Based Perimetry for Glaucoma: Where Are We Now?	No	Duplicate
1272	Testing of visual field with virtual reality goggles in manual and visual grasp modes	No	Duplicate
1273	Deep Learning-Enabled Vasculometry Depicts Phased Lesion Patterns in High Myopia Progression	No	Lack of relevance
1274	Application of Patient Sentiment Analysis to Evaluate Glaucoma Care	No	Lack of relevance
1275	Efficacy of the positioning system when measuring canine intraocular pressures with the Reichert¬Æ Tono-Vera¬Æ Vet rebound tonometer	No	Lack of relevance
1276	Analysis of Research Activity Among Ophthalmology Fellows	No	Lack of relevance
1277	Validation of the eyeTelemed IOPvet indentation tonometer for use in dogs	No	Lack of relevance
1278	Distribution and Determinants of Anterior Chamber Angle and Anterior Chamber Volume in Young Chinese Adults	No	Lack of relevance
1279	COMPARISON OF ELISAR-FAST AND SITA-FAST STRATEGY FOR VISUAL FIELD ASSESSMENT IN GLAUCOMA	No	Duplicate
1280	The Patient's Clinical Profile From a Neuro-Ophthalmology Center in Brazil: A Retrospective Study	No	Lack of relevance
1281	Potential roles of lncRNA MALAT1-miRNA interactions in ocular diseases	No	Duplicate
1282	Title: Evolutionarily conserved mechanisms regulating successful optic nerve regeneration Presenting author: Ava Udvadia	No	Lack of relevance
1283	Comparative Analysis of 10-2 Test on Advanced Vision Analyzer and Humphrey Perimeter in Glaucoma	No	Duplicate
1284	Google Trends Search Results as a Proxy for Patients' Ophthalmologic Need	No	Lack of relevance
1285	Reimbursement Bias in Ophthalmology Subspecialties	No	Lack of relevance
1286	Comparison of three rebound tonometers in normal and glaucomatous dogs	No	Duplicate
1287	Safety and efficacy of the topically administered Rho-kinase inhibitor ripasudil (Glanatec¬Æ) in canine ADAMTS10-open-angle glaucoma (ADAMTS10-OAG)	No	Lack of relevance
1288	Learning from Black/African American Participants: Applying the Integrated Behavioral Model to Assess Recruitment Strategies for a Glaucoma Genetic Study	No	Duplicate
1289	Quantitative Evaluation of Pupil Responses in Patients with Prolactinomas Being Treated with Dopamine Agonists	No	Duplicate
1290	Grand Challenges in global eye health: a global prioritisation process using Delphi method	No	Duplicate
1291	Twenty-five and twenty-seven-gauge sutureless intrascleral fixation of intraocular lenses	No	Lack of relevance
1292	A unified rule for binocular contrast summation applies to normal vision and common eye diseases	No	Lack of relevance
1293	Genetic analysis of patients with primary congenital glaucoma	No	Lack of relevance
1294	Advanced Vision Analyzer–Virtual Reality Perimeter: Device Validation, Functional Correlation and Comparison with Humphrey Field Analyzer	No	Duplicate
1295	Improvements in test‚Äìretest variability of static automated perimetry by censoring results with low sensitivity in retinitis pigmentosa	No	Lack of relevance
1296	Relationship between acuity and contrast sensitivity: differences due to eye disease	No	Lack of relevance
1297	Evaluation of a multimedia marketing campaign to engage African American patients in glaucoma screening	No	Duplicate
1298	Evaluation of Diurnal Fluctuation in Parafoveal and Peripapillary Vascular Density Using Optical Coherence Tomography Angiography in Patients with Exfoliative Glaucoma and Primary Open-Angle Glaucoma	No	Lack of relevance
1299	An evaluation of recruitment methods for a large glaucoma genetics study of African Americans	No	Lack of relevance
1300	The incidence of increased intraocular pressure and glaucoma incisional surgery following treatment with dexamethasone intravitreal implant in a private practice setting	No	Lack of relevance
1301	Improvements in test-retest variability of static perimetry by censoring results with low sensitivity in retinitis pigmentosa	No	Lack of relevance
1302	Study of MYOC gene mutation in PO AG patients in Zahedan, Iran	No	Lack of relevance
1303	A survey of contrast sensitivity in visual neuropathology	No	Lack of relevance
1304	A more engaging visual field test to increase use and reliability in pediatrics	No	Lack of relevance
1305	Applying theories and interventions from behavioral medicine to understand and reduce visual field variability in patients with vision loss	No	Lack of relevance
1306	Pentacam sensitivity and specificity in detecting occludable angles	No	Lack of relevance
1307	Mutations in zebrafish Lrp2 result in adult-onset ocular pathogenesis that models myopia and other risk factors for glaucoma	No	Lack of relevance
1308	Conjunctival vasculature patterns influencing the filtering bleb shape following trabeculectomy with limbal-based conjunctival flaps	No	Lack of relevance
1309	Angioarchitecture and innervation of the primate anterior episclera	No	Lack of relevance
1310	Esterman Virtual Reality Visual Fields in Patients with Glaucoma	No	Duplicate
1311	Validation of a Wearable Virtual Reality Perimeter for Glaucoma Staging, The NOVA Trial: novel Virtual Reality Field Assessment	No	Duplicate
1312	3D glasses may improve adherence to treatment in Glaucoma patients that use only one eyedrop. A clinical study	No	Lack of relevance
1313	The Effectiveness of Binocular Virtual Reality Training on Repairing Visual Field Defect of Glaucoma	No	Duplicate
1314	Monocular jigsaw: time averaged CNS maximization of the ipsilateral field of vision	No	Lack of relevance
1315	Perimetric Testing With Virtual Reality	No	Lack of relevance
1316	Preliminary clinical observation and analysis of structural changes of optic nerve head in glaucoma patients after visual training	No	Duplicate
1317	Correlation between static automated and scanning laser entoptic perimetry in normal subjects and glaucoma patients	No	Duplicate
1318	Embodied Empathy; Virtual Reality and Experiencing Geriatrics	No	Lack of relevance
1319	Validation of a Novel Head-Mounted Perimeter versus the Humphrey Field Analyzer	No	Duplicate
1320	Multicenter Comparison of the Toronto Portable Perimeter with the Humphrey Field Analyzer: a Pilot Study	No	Duplicate
1321	Esterman Virtual Reality Visual Fields in Patients with Glaucoma	No	Duplicate
1322	Validation of a Wearable Virtual Reality Perimeter for Glaucoma Staging, The NOVA Trial: novel Virtual Reality Field Assessment	No	Duplicate
1323	3D glasses may improve adherence to treatment in Glaucoma patients that use only one eyedrop. A clinical study	No	Duplicate
1324	The Effectiveness of Binocular Virtual Reality Training on Repairing Visual Field Defect of Glaucoma	No	Duplicate
1325	Monocular jigsaw: time averaged CNS maximization of the ipsilateral field of vision	No	Duplicate
1326	Perimetric Testing With Virtual Reality	No	Duplicate
1327	Preliminary clinical observation and analysis of structural changes of optic nerve head in glaucoma patients after visual training	No	Duplicate
1328	Correlation between static automated and scanning laser entoptic perimetry in normal subjects and glaucoma patients	No	Duplicate
1329	Embodied Empathy; Virtual Reality and Experiencing Geriatrics	No	Duplicate
1330	Validation of a Novel Head-Mounted Perimeter versus the Humphrey Field Analyzer	No	Duplicate
1331	Multicenter Comparison of the Toronto Portable Perimeter with the Humphrey Field Analyzer: a Pilot Study	No	Duplicate
1332	Monocular jigsaw: time averaged CNS maximization of the ipsilateral field of vision	No	Duplicate
1333	Oat avenanthramides (AVA) are bioavailable in humans after acute consumption of oat cookies	No	Lack of relevance
1334	Evaluation of the drug-drug interaction (DDI) potential between elvitegravir/cobicistat/emtricitabine/tenofovir alafenamide and atorvastatin	No	Lack of relevance
1335	Long-term response rates in patients with chronic immune thrombocytopenia treated with avatrombopag: additional analyses from a phase 3 study and its extension phase	No	Lack of relevance
1336	Long-Term Response Rates in Patients with Chronic Immune Thrombocytopenia Treated with Avatrombopag: additional Analyses from a Phase 3 Study and Its Extension Phase	No	Lack of relevance
1337	Effect of raxibacumab on immunogenicity of Anthrax Vaccine Adsorbed: a phase 4, open-label, parallel-group, randomised non-inferiority study	No	Lack of relevance
1338	Efficacy analyses from the immune thrombocytopenia (ITP) clinical development program for avatrombopag: comparisons with placebo and eltrombopag	No	Lack of relevance
1339	Avenanthramides and Their Microbial Metabolites As the Novel Biomarkers of Whole Oat Intake	No	Lack of relevance
1340	Planimetry of aortic valve area in aortic stenosis by magnetic resonance imaging	No	Lack of relevance
1341	Platelet Response to Avatrombopag in Patients with Chronic Immune Thrombocytopenia: additional Analyses from a Phase 3 Study and Its Extension	No	Lack of relevance
1342	Platelet response to avatrombopag in patients with chronic immune thrombocytopenia: additional analyses from a phase 3 study and its extension	No	Lack of relevance
1343	SUPERIORITY OF AVATROMBOPAG TO PLACEBO IN INCREASING PLATELET COUNTS AND REDUCING PLATELET TRANSFUSIONS IN PATIENTS WITH CHRONIC LIVER DISEASE-ASSOCIATED THROMBOCYTOPENIA UNDERGOING SCHEDULED PROCEDURESPOOLED ANALYSIS OF 2 RANDOMIZED PHASE 3 STUDIES	No	Lack of relevance
1344	03: 00 PM Abstract No. 73 Efficacy of Avatrombopag (AVA) in optimizing platelet counts (PC) in chronic liver disease (CLD) patients with thrombocytopenia (TCP) undergoing interventional radiology (IR) procedures	No	Lack of relevance
1345	Hepatocellular carcinoma does not impact the efficacy of avatrombopag in increasing platelet counts and reducing platelet transfusions or rescue procedures for bleeding in chronic liver disease patients with thrombocytopenia	No	Lack of relevance
1346	EFFICACY OF AVATROMBOPAG IN OPTIMIZING PLATELET COUTNS IN PATIENTS WITH CHRONIC LIVER DISEASE AND THROMBOCYTOPENIA UNDERGOING GI PROCEDURES	No	Lack of relevance
1347	Repeatability of a computer assisted va test	No	Lack of relevance
1348	Avenanthramide supplementation reduces eccentric exercise-induced inflammation in young men and women	No	Lack of relevance
1349	Two-Year Intention-to-Treat Analysis for Tumor Outcome in Patients Treated with Avasopasem for Oral Cavity and Oral Pharynx Primaries	No	Lack of relevance
1350	Superiority of avatrombopag (AVA) to placebo (PBO) for the treatment of chronic liver disease (CLD)-associated thrombocytopenia (TCP) in patients undergoing scheduled procedures: results of 2 randomized, PBO-controlled phase 3 studies	No	Lack of relevance
1351	CsA+ATG+AVA vs. CsA+AVA for the Treatment of Newly-diagnosed SAA in the Elderly	No	Lack of relevance
1352	Avatrombopag, a novel oral thrombopoietin receptor agonist, demonstrates superiority to placebo for the treatment of chronic immune thrombocytopenic purpura in a phase 3	No	Lack of relevance
1353	One-year reductions in cisplatin-related chronic kidney disease (CKD) in patients with head and neck (HNC) cancer treated with avasopasem manganese: a prespecified analysis from the phase 3 ROMAN trial	No	Lack of relevance
1354	Decreased use of rescue therapy for emergent bleeds following a procedure and fewer procedurerelated bleeds overall with avatrombopag treatment in chronic liver disease	No	Lack of relevance
1355	Decreased use of rescue therapy for emergent bleeds following a procedure and fewer procedurerelated bleeds overall with avatrombopag treatment in chronic liver disease	No	Duplicate
1356	Superiority of avatrombopag to placebo in i reducing platelet transfusions in patients with thrombocytopenia and chronic liver disease undergoing scheduled procedures-pooled analysis of 2 studies	No	Lack of relevance
1357	Subgroup Analysis of the Benefit of Avasopasem Manganese on the Incidence, Severity, Duration and Onset of Severe Oral Mucositis in ROMAN Phase 3 Trial	No	Lack of relevance
1358	Superiority of avatrombopag to placebo in increasing platelet counts and reducing platelet transfusions in patients with chronic liver disease-associated thrombocytopenia undergoing scheduled procedures-pooled analysis of 2 randomized phase 3 studies	No	Lack of relevance
1359	Consistent efficacy demonstrated by avatrombopag in immune thrombocytopenia (ITP) regardless of the number of lines of prior itp treatment	No	Lack of relevance
1360	CONSISTENT EFFICACY OF AVATROMBOPAG OVER PLACEBO IN THE TREATMENT OF THROMBOCYTOPENIA IN PATIENTS WITH CHRONIC LIVER DISEASE UNDERGOING INVASIVE PROCEDURES ACROSS DEMOGRAPHIC SUBGROUPS - POOLED RESULTS OF TWO PHASE 3 STUDIES	No	Lack of relevance
1361	ONE-YEAR CHRONIC KIDNEY DISEASE OUTCOMES in PATIENTS with HEAD and NECK CANCER TREATED with AVASOPASEM MANGANESE: a PRESPECIFIED ANALYSIS from ROMAN	No	Lack of relevance
1362	EUSOM: phase 2 Trial of Avasopasem Manganese (GC4419) for Oral Mucositis in Patients Receiving Chemoradiotherapy for Locally Advanced, Nonmetastatic Head and Neck Cancer	No	Lack of relevance
1363	Splenomegaly status does not impact the efficacy of avatrombopag in increasing platelet counts and reducing platelet transfusions or rescue procedures for bleeding in chronic liver disease patients with thrombocytopenia	No	Lack of relevance
1364	Comparable avatrombopag (AVA) efficacy in patients with chronic immune thrombocytopenia (c-ITP) following failure of prior thrombopoietin receptor agonist (TPOra) treatment	No	Lack of relevance
1365	Exploratory analyses of the efficacy of avatrombopag versus placebo from 2 phase 3 studies using alternate baseline platelet count cohorts and an alternate secondary efficacy endpoint	No	Lack of relevance
1366	Avenanthramide supplementation attenuates eccentric exercise-inflicted blood inflammatory markers in women	No	Lack of relevance
1367	Avatrombopag demonstrates superiority to placebo for the treatment of chronic immune thrombocytopenic purpura in a phase 3, multicenter, randomized, double-blind, placebo-controlled trial	No	Lack of relevance
1368	Pitfalls of anatomical aortic valve area measurements using two-dimensional transoesophageal echocardiography and the potential of three-dimensional transoesophageal echocardiography	No	Lack of relevance
1369	Compatible co-administration of BioThrax¬Æ vaccine and ciprofloxacin‚ÄîResults of a randomized open-label drug-vaccine interaction trial	No	Lack of relevance
1370	COMET: safety of avalglucosidase alfa in patients with late-onset Pompe disease who switched treatment from alglucosidase alfa	No	Lack of relevance
1371	The performance of the correction factor derived from ACTIV-LVOT study in aortic stenosis population using echocardiography	No	Lack of relevance
1372	Safety, Tolerability and Immunogenicity Study of AV7909 Anthrax Vaccine in Healthy Adults	No	Lack of relevance
1373	The Effect of changing Jet Nebulizer position into HME in ventilator circuit on pulmonary parameters in ICU mechanically ventilated patients	No	Lack of relevance
1374	ECHOCARDIOGRAPHY VERSUS CARDIAC COMPUTED TOMOGRAPHY QUANTIFICATION OF HIGH AND LOW-GRADIENT SEVERE AORTIC STENOSIS: a MULTI-MODALITY CORRELATION STUDY	No	Lack of relevance
1375	Lack of clinically significant hepatotoxicity in patients with chronic immune thrombocytopenia (c-ITP) treated with the novel, oral thrombopoietin receptor agonist avatrombopag-pooled safety analysis of four clinical trials	No	Lack of relevance
1376	Consistent Efficacy of Avatrombopag Compared to Placebo in Patients with Thrombocytopenia and Chronic Liver Disease Undergoing Procedures Across Various Liver Disease Severities and Etiologies	No	Lack of relevance
1377	Consistent efficacy of avatrombopag compared to placebo in patients with thrombocytopenia and chronic liver disease undergoing procedures across various disease severities and etiologies	No	Lack of relevance
1378	Results from PIONEER: a randomized, double-blind, placebo-controlled, phase 2 study of avapritinib in patients with indolent systemic mastocytosis (ISM)	No	Lack of relevance
1379	Avenanthramide supplementation attenuates exercise-induced inflammation in postmenopausal women	No	Lack of relevance
1380	Achieving clinically relevant platelet count response thresholds with avatrombopag (AVA) in immune thrombocytopenia (ITP)	No	Lack of relevance
1381	Abstract No. 605 Avatrombopag decreases need for platelet transfusion in patients with chronic liver disease and thrombocytopenia undergoing medical procedures with low to high associated bleeding risks	No	Lack of relevance
1382	Response to avatrombopag (AVA) in chronic immune thrombocytopenia: alternative efficacy measures	No	Lack of relevance
1383	Achieving clinically relevant platelet count response thresholds with avatrombopag (AVA) in immune thrombocytopenia (ITP)	No	Duplicate
1384	Avenanthramide supplementation attenuates exercise-induced inflammation in postmenopausal women	No	Duplicate
1385	Response to avatrombopag (AVA) in chronic immune thrombocytopenia: alternative efficacy measures	No	Duplicate
1386	Avatrombopag decreases need for platelet transfusion in patients chronic liver disease and thrombocytopenia undergoing medical procedures with low to high associated bleeding risks	No	Lack of relevance
1387	Second line of Avastin and Docetaxel beyond PD by CDDP/PEM/Ava+Ava/PEM for wild and unknown of EGFR/ ALK Non-SQ NSCLC	No	Lack of relevance
1388	Effect of Raxibacumab on Immunogenicity of Anthrax Vaccine Adsorbed	No	Lack of relevance
1389	Pooled safety analysis of avatrombopag (AVA) from clinical trials	No	Lack of relevance
1390	EFFICACY OF AVATROMBOPAG COMPARED WITH PLACEBO ACROSS VARIOUS MEAN BASELINE PLATELET COUNT SUBGROUPS-POOLED DATA FROM 2 PHASE 3 STUDIES	No	Lack of relevance
1391	COMET post hoc analysis: efficacy of long-term avalglucosidase alfa in subgroups of patients with late-onset Pompe disease	No	Lack of relevance
1392	Pooled safety analysis of avatrombopag (AVA) from clinical trials	No	Duplicate
1393	Narcotics use and gastrostomy tube placement in patients with head and neck cancer treated with the dismutase mimetic avasopasem manganese (GC4419)	No	Lack of relevance
1394	Axillary vein access using fluoroscopic landmarks or ultrasound-guided for permanent pacemaker and implantable cardioverter defibrillator implantation: this is the dilemma	No	Lack of relevance
1395	Effective flow performances and dialysis doses delivered with permanent catheters: a 24-month comparative study of permanent catheters versus arterio-venous vascular accesses	No	Lack of relevance
1396	LONG-TERM IMMUNOGENICITY OF INTRAVENOUS VEDOLIZUMAB IN ULCERATIVE COLITIS AND CROHN'S DISEASE (GEMINI PROGRAM)	No	Lack of relevance
1397	Long-term immunogenicity of vedolizumab in ulcerative colitis and Crohn's disease (GEMINI Programme)	No	Lack of relevance
1398	Axillary vein access using fluoroscopic landmarks or ultrasound-guided for permanent pacemaker and implantable cardioverter defibrillator implantation: this is the dilemma	No	Duplicate
1399	Efficacy of avatrombopag compared with placebo across various mean baseline platelet count subgroups-pooled data from 2 Phase 3 studies	No	Lack of relevance
1400	COMET: effects of avalglucosidase alfa and treatment switch from alglucosidase alfa on week 145 QMFT individual item responses	No	Lack of relevance
1401	Efficacy of avalglucosidase alfa on forced vital capacity percent predicted in treatment-na√Øve patients with late-onset Pompe disease: a pooled analysis of clinical trials	No	Lack of relevance
1402	Anthrax vaccine: short-term safety experience in humans	No	Lack of relevance
1403	Health-related quality of life in the CDC Anthrax Vaccine Adsorbed Human Clinical Trial	No	Lack of relevance
1404	The antioxidant and anti-inflammatory activities of avasopasem manganese in age-associated, cisplatin-induced renal injury	No	Lack of relevance
1405	A randomized phase II study of (2''R)-4'-0-tetrahydropyranyladriamycin and adriamycin in combination with vincristine and ACNU in small cell lung cancer--THP-ADM, VCR, ACNU vs ADM, VCR, ACNU	No	Lack of relevance
1406	A randomized phase II study of (2''R)-4'-0-tetrahydropyranyladriamycin and adriamycin in combination with vincristine and ACNU in small cell lung cancer--THP-ADM, VCR, ACNU vs ADM, VCR, ACNU	No	Duplicate
1407	Effects of Avasopasem Manganese on Cisplatin-Induced AKI and CKD	No	Lack of relevance
1408	ROMAN: phase 3 trial of avasopasem manganese (GC4419) for severe oral mucositis (SOM) in patients receiving chemoradiotherapy (CRT) for locally advanced, nonmetastatic (LAHNC)	No	Lack of relevance
1409	Anthrax vaccine: immunogenicity and safety of a dose-reduction, route-change comparison study in humans	No	Lack of relevance
1410	Tumor Outcomes for ROMAN: phase 3 Trial of Avasopasem Manganese (GC4419) for Severe Oral Mucositis (SOM) in Patients Receiving Chemoradiotherapy (CRT) for Locally Advanced Head and Neck Cancer (LAHNC)	No	Lack of relevance
1411	Durability of platelet count response in patients treated with avatrombopag for immune thrombocytopenia (ITP): post-hoc results from the phase 3 core and open-label extension study	No	Lack of relevance
1412	Durability of platelet count response in patients treated with avatrombopag for immune thrombocytopenia (itp): post-hoc results from the phase 3 core and open-label extension study	No	Lack of relevance
1413	Durability of initial platelet count response in patients treated with avatrombopag for immune thrombocytopenia (ITP): post-HOC results from a phase 3 clinical study	No	Lack of relevance
1414	Aztreonam plus vancomycin (plus amikacin) vs. moxalactam plus ticarcillin for the empiric treatment of febrile episodes in neutropenic cancer patients	No	Lack of relevance
1415	A prospective, randomized, single-blinded, crossover trial to investigate the effect of a wearable device in addition to a daily symptom diary for the Remote Early Detection of SARS-CoV-2 infections (COVID-RED): a structured summary of a study protocol for a randomized controlled trial	No	Lack of relevance
1416	A prospective, randomized, single-blinded, crossover trial to investigate the effect of a wearable device in addition to a daily symptom diary for the remote early detection of SARS-CoV-2 infections (COVID-RED): a structured summary of a study protocol for a randomized controlled trial	No	Lack of relevance
1417	A Phase 1 Ascending Dose Study to Assess the Safety and Immunogenicity of Adenovirus Anthrax Vector Candidate Vaccines	No	Lack of relevance
1418	A prospective, randomized, single-blinded, crossover trial to investigate the effect of a wearable device in addition to a daily symptom diary for the remote early detection of SARS-CoV-2 infections (COVID-RED): a structured summary of a study protocol for a randomized controlled trial	No	Duplicate
1419	Audiovisual aid viewing immediately before pediatric induction moderates the accompanying parents' anxiety	No	Lack of relevance
1420	Rationale and Design of a Phase 3b Multicenter, Randomized, Double-Blind Placebo-Controlled, Parallel-Group Trial with an Open-Label Extension Phase to Evaluate the Efficacy and Safety of Avatrombopag for the Treatment of Pediatric Patients with Immune Thrombocytopenia	No	Lack of relevance
1421	Bioavailability and Metabolism of Avenanthramide: a Novel Oat Phytochemical	No	Lack of relevance
1422	Corticosteroid reduction or discontinuation after initiation of avatrombopag treatment in patients with chronic immune thrombocytopenia (ITP)	No	Lack of relevance
1423	Evaluation of sex, race, body mass index and pre-vaccination serum progesterone levels and post-vaccination serum anti-anthrax protective immunoglobulin G on injection site adverse events following anthrax vaccine adsorbed (AVA) in the CDC AVA human clinical trial	No	Lack of relevance
1424	Avasopasem manganese (GC4419) protects against cisplatin-induced chronic kidney disease: an exploratory analysis of renal metrics from a randomized phase 2b clinical trial in head and neck cancer patients	No	Lack of relevance
1425	Corticosteroid reduction or discontinuation after initiation of avatrombopag treatment in patients with chronic immune thrombocytopenia (ITP)	No	Duplicate
1426	Switching Therapy from Alglucosidase Alfa to Avalglucosidase Alfa in Patients with Late Onset Pompe Disease (LOPD): longitudinal Assessment of Respiratory Function from the Comet Trial	No	Lack of relevance
1427	Phase 2 biomarker trial of avadomide (AVA) in combination with nivolumab (NIVO) in advanced melanoma (MEL)	No	Lack of relevance
1428	Nonparametric analysis of forced vital capacity in the COMET trial demonstrates superiority of avalglucosidase alfa vs alglucosidase alfa	No	Lack of relevance
1429	Pharmacokinetic and pharmacodynamic relationship and immunogenicity of vedolizumab in adults with inflammatory bowel disease: additional results from the GEMINI 1 and 2 studies	No	Lack of relevance
1430	Prospective Randomized Controlled Trial for the Efficacy and Safety of Using Different Doses of Recombinant Tissue Plasminogen Activator in Pulse-Spray Thrombolysis of Thrombosed Hemodialysis Arteriovenous Access	No	Lack of relevance
1431	Randomized, double-blind, placebo-controlled, safety and immunogenicity study of 4 formulations of Anthrax Vaccine Adsorbed plus CPG 7909 (AV7909) in healthy adult volunteers	No	Lack of relevance
1432	Direct Planimetry of Left Ventricular Outflow Tract Area by Simultaneous Biplane Imaging: challenging the Need for a Circular Assumption of the Left Ventricular Outflow Tract in the Assessment of Aortic Stenosis	No	Lack of relevance
1433	A prospective evaluation of plasma-TFE and expanded PTFE grafts for routine and early use as vascular access during hemodialysis	No	Lack of relevance
1434	Velocity ratio predicts outcomes in patients with low gradient severe aortic stenosis and preserved EF	No	Lack of relevance
1435	Win Ratio Analyses of Multiple Endpoints in Rare Disease Trials: a Case-Study Based on a Trial of Avaglucosidase Alfa in Late-Onset Pompe Disease (LOPD)	No	Lack of relevance
1436	PCR70 Avalglucosidase Alfa (AVA) Improves Symptoms and Functioning in Late-Onset Pompe Disease (LOPD) Patients vs Alglucosidase Alfa (ALG): post-Hoc Analyses of Patient-Reported Outcomes (PROs) From COMET Trial	No	Lack of relevance
1437	3D HRCT measurement of acetabular spatial orientation angles: standard reconstruction planes proposal for an objective and reproducible evaluation	No	Lack of relevance
1438	Planimetric assessment of anatomic valve area overestimates effective orifice area in bicuspid aortic stenosis	No	Lack of relevance
1439	An evaluation of the exposure-efficacy relationship for subcutaneous vedolizumab maintenance treatment of Crohn's disease: pharmacokinetic findings from VISIBLE 2	No	Lack of relevance
1440	Aluminum-containing vaccine associated adverse events: role of route of administration and gender	No	Lack of relevance
1441	Diagnosis of aortic valvular stenosis by multislice cardiac computed tomography	No	Lack of relevance
1442	Anthrax vaccine recipients lack antibody against the loop neutralizing determinant: a protective neutralizing epitope from Bacillus anthracis protective antigen	No	Lack of relevance
1443	The Effect of Ava Therapy on Life Expectancy	No	Lack of relevance
1444	Post-hoc Nonparametric Analysis of Forced Vital Capacity in the COMET Trial Demonstrates Superiority of Avalglucosidase Alfa vs Alglucosidase Alfa	No	Lack of relevance
1445	Pharmacokinetics of vinpocetine and its main metabolite apovincaminic acid before and after the chronic oral administration of vinpocetine to humans	No	Lack of relevance
1446	IcoSApent ethyL to slow down aortic VAlve stenosis proGrEssion	No	Lack of relevance
1447	Utility of saccadic eye movement analysis as an objective biomarker to detect the sedative interaction between opioids and sleep deprivation in opioid-naive and opioid-tolerant populations	No	Lack of relevance
1448	Viral illness and the postpericardiotomy syndrome. A prospective study in children	No	Lack of relevance
1449	Left atrial volume in patients with asymptomatic aortic valve stenosis (the Simvastatin and Ezetimibe in Aortic Stenosis study)	No	Lack of relevance
1450	Randomized Study for the Optimal Treatment of Symptomatic Patients With Low Gradient Severe Aortic Valve Stenosis and Preserved Left Ventricular Ejection Fraction	No	Lack of relevance
1451	A genome-wide association study of host genetic determinants of the antibody response to Anthrax Vaccine Adsorbed	No	Lack of relevance
1452	Efficacy and Safety of Transcatheter Valve-in-Valve Implantation for Failing Bioprosthetic Valve	No	Lack of relevance
1453	TAVI Calculation of Costs Trial	No	Lack of relevance
1454	Avenanthramides are bioavailable and have antioxidant activity in humans after acute consumption of an enriched mixture from oats	No	Lack of relevance
1455	ROMAN: PHASE 3 TRIAL OF AVASOPASEM TO REDUCE CHEMORADIOTHERAPY (CRT)-RELATED SEVERE ORAL MUCOSITIS (SOM) IN PATIENTS WITH HEAD AND NECK CANCER (HNC)	No	Lack of relevance
1456	EVOLUTION OF TRANSVALVULAR GRADIENTS AFTER TAVR ACCORDING TO USE OF ANTICOAGULATION THERAPY	No	Lack of relevance
1457	Avalglucosidase alfa improves motor and respiratory function in late-onset Pompe disease: a COMET win-ratio analysis	No	Lack of relevance
1458	Effects of a reduced dose schedule and intramuscular administration of anthrax vaccine adsorbed on immunogenicity and safety at 7 months: a randomized trial	No	Lack of relevance
1459	Lipid-lowering response of the HMG-CoA reductase inhibitor fluvastatin is influenced by polymorphisms in the low-density lipoprotein receptor gene in Brazilian patients with primary hypercholesterolemia	No	Lack of relevance
1460	Immunogenicity and tolerance of ascending doses of a recombinant protective antigen (rPA102) anthrax vaccine: a randomized, double-blinded, controlled, multicenter trial	No	Lack of relevance
1461	Enhanced early innate and T cell-mediated responses in subjects immunized with Anthrax Vaccine Adsorbed Plus CPG 7909 (AV7909)	No	Lack of relevance
1462	HeadPoST: rightly positioned, or flat out wrong?	No	Lack of relevance
1463	Error in Figure 2	No	Lack of relevance
1464	Remote Early Detection of SARS-CoV-2 infections	No	Lack of relevance
1465	Skin vasomotor reflexes during inspiratory gasp: standardization by spirometric control does not improve reproducibility	No	Lack of relevance
1466	To lock or to lok: comparing the two sutureless fixation devices	No	Lack of relevance
1467	Efficacy of Mannitol on the success rate of anesthesia in mandibular posterior teeth	No	Lack of relevance
1468	Safety and efficacy of a new extended-release formulation of minocycline	No	Lack of relevance
1469	Dose-ranging efficacy of new once-daily extended-release minocycline for acne vulgaris	No	Lack of relevance
1470	REPRISE III: rEpositionable Percutaneous Replacement of Stenotic Aortic Valve through Implantation of Lotus* Valve System - Randomized Clinical Evaluation	No	Lack of relevance
1471	Avenanthramides and Exercise	No	Lack of relevance
1472	The protective effect of zafirlukast against exercise-induced asthma	No	Lack of relevance
1473	Assessment of Voiding After Sling (AVAS): a Randomized Trial of Two Methods of Post-operative Catheter Management After Midurethral Sling for Female Stress Urinary Incontinence	No	Lack of relevance
1474	Efficacy and Safety Results from AvaALL: an Open-Label, Randomized Phase III Trial of Standard of Care (SOC) With or Without Continuous Bevacizumab (Bev) Treatment Beyond Progression (PD) in Patients (pts) with Advanced Non-Small Cell Lung cancer (NSCLC) Progressing After First-Line Bev and Chemotherapy (chemo)	No	Lack of relevance
1475	Interrater Reliability and Diagnostic Performance of Subjective Evaluation of Sublingual Microcirculation Images by Physicians and Nurses: a Multicenter Observational Study	No	Lack of relevance
1476	Comparison of radicular blockage efficacy in patients with foraminal lumbar disc hernia	No	Lack of relevance
1477	A new measure for the assessment of visual awareness in individuals with tunnel vision	No	Lack of relevance
1478	CRT-600.01 Comparison of Valve Performance of the Intra-Annular Self-Expanding Portico‚Ñ¢ Transcatheter Aortic Valve With Contemporary Supra-Annular Self-Expanding and Intra-Annular Balloon-Expandable Valves: insights From the PORTICO IDE Trial	No	Lack of relevance
1479	Genetic variations of the apo E-CI-CII cluster gene in Koreans	No	Lack of relevance
1480	Safety, Tolerability and Immunogenicity of Recombinant Anthrax Vaccine Compared With Anthrax Vaccine Adsorbed	No	Lack of relevance
1481	Vinpocetine, cognition, and epilepsy	No	Lack of relevance
1482	UMD rPA Regimen Trial in Adults	No	Lack of relevance
1483	Prognostic value of low-dose dobutamine stress echocardiography in patients with aortic stenosis and impaired left ventricular function	No	Lack of relevance
1484	Comparison of Effectivity of lidocaine and mepivacaine on pain during and after lower jaw latent wisdom tooth surgery	No	Lack of relevance
1485	Differences in left ventricle mass regression in patients with aortic valve stenosis treated with transcatheter or surgical aortic valve replacement: an echocardiographic study	No	Lack of relevance
1486	Identification of methylated avenanthramides in human plasma	No	Lack of relevance
1487	Analgesic effect of perioperative duloxetine in patients after total knee arthroplasty: a prospective, randomized, double-blind, placebo-controlled trial	No	Lack of relevance
1488	Safety and Efficacy of Bevacizumab Plus Standard-of-Care Treatment Beyond Disease Progression in Patients With Advanced Non-Small Cell Lung Cancer: the AvaALL Randomized Clinical Trial	No	Lack of relevance
1489	LOw-Dose Tolvaptan in Decompensated Heart Failure Patients with Severe Aortic Stenosis - LOHAS registry -	No	Lack of relevance
1490	Trial to Evaluate the Safety and Immunogenicity of an Anthrax Recombinant Protective Antigen Vaccine	No	Lack of relevance
1491	International, multicentre: perhexiline in Aortic Stenosis study	No	Lack of relevance
1492	Correction: isometric versus isotonic exercise in individuals with rotator cuff tendinopathy-Effects on shoulder pain, functioning, muscle strength, and electromyographic activity: a protocol for randomized clinical trial	No	Lack of relevance
1493	Editorial on ‚ÄúThe AvaALL Randomized Clinical Trial‚Äù	No	Lack of relevance
1494	Editorial on "The AvaALL Randomized Clinical Trial"	No	Lack of relevance
1495	Vitamin A affects the changes of intestinal flora metagenome in children's chronic diarrhea and its mechanism research	No	Lack of relevance
1496	Preoperative Auricular Acupuncture in Elective Cesarean Section	No	Lack of relevance
1497	Rosuvastatin Affecting Aortic Valve Endothelium	No	Lack of relevance
1498	Study of Heat and Intravenous Fluids for Exogenous Rewarming	No	Lack of relevance
1499	Effect of statin for trans-catheter aortic valve implantation	No	Lack of relevance
1500	Hemodynamic profile and echocardiographic outcomes at 1 year of the lotus transcatheter aortic valve in high and extreme surgical risk patients: an analysis from the reprise III randomized controlled trial	No	Lack of relevance
1501	Study to evaluate the safety and efficacy of TAVR device	No	Lack of relevance
1502	Phase 1 study of a recombinant mutant protective antigen of Bacillus anthracis	No	Lack of relevance
1503	Echocardiographic assessment of functional changes of prosthetic valve after transcatheter aortic valve implantation in one year follow up: insights from the multicenter, randomized DIRECT trial	No	Lack of relevance
1504	Human leukocyte antigens and cellular immune responses to anthrax vaccine adsorbed	No	Lack of relevance
1505	Longitudinal changes in modeling-and remodeling-based bone formation with an anabolic vs. an antiresorptive agent in the AVA osteoporosis study	No	Lack of relevance
1506	Sublingual microcirculation differences in dialysis patients, kidney transplant recipients and healthy volunteers shown using a new automated analysis software called MicroTools	No	Lack of relevance
1507	Increased hsCRP is associated with higher risk of aortic valve replacement in patients with aortic stenosis	No	Lack of relevance
1508	Yoga in patients with fibrosing interstitial lung diseases -a feasibility trial	No	Lack of relevance
1509	Randomized phase IIIb trial evaluating the continuation of bevacizumab beyond disease progression in patients with advanced non-squamous non-small-cell lung cancer after first-line treatment with bevacizumab plus platinum-based chemotherapy: treatment rationale and protocol dynamics of the AvaALL (MO22097) trial	No	Lack of relevance
1510	Comparison of Down Sizing Strategy (HANGZHOU Solution) and Standard Annulus Sizing Strategy in type 0 bicuspid aortic stenosis patients undergoing transcatheter aortic valve replacement: rationale and design of a randomized clinical trial	No	Lack of relevance
1511	Safety, reactogenicity and immunogenicity of a recombinant protective antigen anthrax vaccine given to healthy adults	No	Lack of relevance
1512	Molecular response in breast cancer tumors treated with neoadjuvant chemotherapy with and without bevacizumab: results from NeoAva-A randomized phase II study	No	Lack of relevance
1513	In-hospital resource utilization in surgical and transcatheter aortic valve replacement	No	Lack of relevance
1514	Molecular characteristics in breast cancer tumors treated with neoadjuvant chemotherapy with and without bevacizumab: results from NeoAva- Randomized phase II study	No	Lack of relevance
1515	Role of comorbidities in stable COPD patients mortality	No	Lack of relevance
1516	Comparison of downsizing strategy (HANGZHOU Solution) and standard annulus sizing strategy in type 0 bicuspid aortic stenosis patients undergoing transcatheter aortic valve replacement: rationale and design of a randomized clinical trial	No	Lack of relevance
1517	The double tunnels technique: an alternative minimally invasive approach for carpal tunnel syndrome	No	Lack of relevance
1518	Ultrasound-Guided Continuous Femoral Nerve Block with Dexmedetomidine Combined with Low Concentrations of Ropivacaine for Postoperative Analgesia in Elderly Knee Arthroplasty	No	Lack of relevance
1519	Effect of reduced dose schedules and intramuscular injection of anthrax vaccine adsorbed on immunological response and safety profile: a randomized trial	No	Lack of relevance
1520	Intervertebral-spreader-assisted anterior cervical discectomy and fusion prevents postoperative axial pain by alleviating facet joint pressure	No	Lack of relevance
1521	A comprehensive echocardiogram study in postural orthostatic tachycardia syndrome	No	Lack of relevance
1522	Tricuspid Regurgitation Is Associated With Increased Risk of Mortality in Patients With Low-Flow Low-Gradient Aortic Stenosis and Reduced Ejection Fraction: results of the Multicenter TOPAS Study (True or Pseudo-Severe Aortic Stenosis)	No	Lack of relevance
1523	Comparison of the effectiveness feeding methods in premature infants	No	Lack of relevance
1524	Our experience with subcutaneously anchored sutureless devices in pediatric patients	No	Lack of relevance
1525	Maximal Sterile Barrier vs. Partial-body Drape for Midline Insertion	No	Lack of relevance
1526	DIagnostic and prognostic value of intracoronary physiologic indices and need for revascularisation in severe aortic VAlve disease (DIVA)	No	Lack of relevance
1527	Study to Evaluate the Effect on Improvement of LVH by the Control of BP in Hypertension Patients With AV Disease	No	Lack of relevance
1528	The effect of education on promoting sexual health and fertility in women with endometriosis	No	Lack of relevance
1529	Hypercapnia and Gas Exchange Under the Avalanche Snow Model (HyperAvaSM)	No	Lack of relevance
1530	Effect of Kusumika Varti Anjana in Presbyopia	No	Lack of relevance
1531	Influence of neurofeedback in improving the deaf students' reading after cochlear implantation	No	Lack of relevance
1532	Effect of late sodium current inhibition on MRI measured diastolic dysfunction and myocardial perfusion reserve in aortic stenosis - a proof of concept study. - Late sodium current inhibition in aortic stenosis	No	Lack of relevance
1533	Assessment of the Immunogenicity and Safety of a Dose-Sparing BioThrax¬Æ AVA Schedule	No	Lack of relevance
1534	Effect of output from jet nebulizers on PC20 values in asthmatic children	No	Lack of relevance
1535	Electronic Physician Notification to Facilitate the Recognition and Management of Severe Aortic Stenosis: the DETECT AS Trial	No	Lack of relevance
1536	Comparison between a diet with mainly vegetal protein content and a diet with mainly animal protein content in hepatic cirrhosis	No	Lack of relevance
1537	Effect of magnesium on prophylaxis of vasospasm, morbidity, and mortality in subarachnoid hemorrhage patients	No	Lack of relevance
1538	Erratum: isometric versus isotonic exercise in individuals with rotator cuff tendinopathy‚ÄîEffects on shoulder pain, functioning, muscle strength, and electromyographic activity: a protocol for randomized clinical trial (PLoS ONE (2023) 18: 11 (e0293457) DOI: 10.1371/journal.pone.0293457)	No	Lack of relevance
1539	Single and Multiple Ascending Oral Doses of Avenanthramide	No	Lack of relevance
1540	TransCatheter Aortic Valve Implantation and Fractional Flow Reserve-Guided Percutaneous Coronary Intervention versus Conventional Surgical Aortic Valve Replacement and Coronary By-Pass Grafts for Treatment of Patients with Coronary MultiVessel Disease and Aortic Valve Stenosis	No	Lack of relevance
1541	Effect of time on injection	No	Lack of relevance
1542	Left atrial volume as predictor of valve replacement and cardiovascular events in patients with asymptomatic mild to moderate aortic stenosis	No	Lack of relevance
1543	The Effect of Oxygen on Healing an Artery From the "Injury" of Surgery	No	Lack of relevance
1544	Accuracy assessment for three fiberoptic pulmonary artery catheters for SvO2 monitoring	No	Lack of relevance
1545	Postoperative pain and edema control following different protocols of preemptive analgesia in the surgical removal of impacted third molars: a triple-blind parallel randomized placebo-controlled clinical trial	No	Lack of relevance
1546	Assessment of Voiding After Sling	No	Lack of relevance
1547	A novel approach for regional anaesthesia of the ear in horses: a descriptive clinical study	No	Lack of relevance
1548	The cost of borderline personality disorder: societal cost of illness in BPD-patients	No	Lack of relevance
1549	Effects of pretreatment with inhaled methoxamine on bronchial responses to histamine in asthmatic subjects	No	Lack of relevance
1550	Differential Effects of Teriparatide and Denosumab on Intact PTH and Bone Formation Indices: AVA Osteoporosis Study	No	Lack of relevance
1551	Optical detection of pediatric IV infiltrations	No	Lack of relevance
1552	Evaluation of cardiac dysfunction after transcatheter aortic valve replacement	No	Lack of relevance
1553	Efficacy of subfascial approach in thyroidectomy to quality of life in thyroid disease patients: prospective randomized study	No	Lack of relevance
1554	Effective audio visual aids change the behavior of elementary school students in maintaining dental and mouth health in makassar city	No	Lack of relevance
1555	Out-patient psychotherapy for borderline personality disorder: cost-effectiveness of schema-focused therapy v. transference-focused psychotherapy	No	Lack of relevance
1556	The effectiveness of cognitive rehabilitation program on auditory perception and verbal intelligibility of deaf children	No	Lack of relevance
1557	Efficacy of Intravenous Paracetamol, Dexketoprofen, and Ibuprofen in Treating Headache Induced by Acute Migraine Attack	No	Lack of relevance
1558	A comparative randomized phase II study of CDDP, CDDP-carboquone (CQ) and CDDP-etoposide as second-line chemotherapy in small cell lung cancer (SCLC)	No	Lack of relevance
1559	A study to determine whether non-pharmacological methods like Hormetic stressors can be used in the treatment of knee osteoarthritis	No	Lack of relevance
1560	Ondansetron versus doxylamine/pyridoxine for treatment of nausea and vomiting in pregnancy: a prospective randomized double-blind trial	No	Lack of relevance
1561	Effect of early physiotherapy for endotracheal intubation induced temporomandibular joint dysfunction ‚Äìexperimental study	No	Lack of relevance
1562	Family recovery after domestic abuse: testing the feasibility of a group intervention for children	No	Lack of relevance
1563	High mid-treatment RNA disruption in patients with HER2-negative breast cancer predicts surviva benefit after neoadjuvant chemotherapy	No	Lack of relevance
1564	Case studies: influence of varying environmental temperatures on individuals with persistent cold hands	No	Lack of relevance
1565	A study to evaluate efficacy and safety of Vedolizumab in pediatric subjects with moderately to severely active Ulcerative Colitis	No	Lack of relevance
1566	Molecular response in breast cancer treated with neoadjuvant chemotherapy with and without bevacizumab: results from NeoAva - a randomized phase II study	No	Lack of relevance
1567	Protein Signature Predicts Response to Neoadjuvant Treatment With Chemotherapy and Bevacizumab in HER2-Negative Breast Cancers	No	Lack of relevance
1568	Optical infiltration detection through an occlusive dressing	No	Lack of relevance
1569	Antiretroviral drug-resistant minority variants are significantly associated with first-line treatment failure in antiretroviral drug-naive patients	No	Lack of relevance
1570	Video-assisted thyroidectomy significantly reduces the risk of early postthyroidectomy voice and swallowing symptoms	No	Lack of relevance
1571	Internet-based individually versus group guided self-help treatment for social anxiety disorder: protocol of a randomized controlled trial	No	Lack of relevance
1572	Achieving and maintaining a zero central line bloodstream infection rate by implementing a 3.15% chlorhexidine gluconate/70% alcohol swab	No	Lack of relevance
1573	An alternative method for improving pain management prior to pediatric iv starts	No	Lack of relevance
1574	Standardized Brazilian green propolis extract (EPP-AF¬Æ) in COVID-19 outcomes: a randomized double-blind placebo-controlled trial	No	Lack of relevance
1575	Effect of inhaled nitric oxide on right ventricular function in adult respiratory distress syndrome	No	Lack of relevance
1576	Several lipid-related gene polymorphisms interact with overweight/obesity to modulate blood pressure levels	No	Lack of relevance
1577	Comparison between two medications in pain control of dental infection: a clinical research in patients	No	Lack of relevance
1578	Proteomic response in breast cancer treated with neoadjuvant chemotherapy with and without bevacizumab: reverse phase protein array (RPPA) results from NeoAva-a randomized phase II study	No	Lack of relevance
1579	Comparison of the bioavailability of a single dose of certolizumab pegol injected by prefilled syringe or by electro-mechanical auto-injection e-device: a phase 1, open-label, randomised, parallel group, single-centre bioequivalence study	No	Lack of relevance
1580	Proteomic response in breast cancer treated with neoadjuvant chemotherapy with and without bevacizumab: reverse phase protein array (RPPA) results from NeoAva - A randomized phase II study	No	Lack of relevance
1581	PHASE 11 STUDY OF THE SAFETY AND IMMUNOGENICITY OF TWO NOVEL H1N1 INFLUENZA VACCINES COMPARED TO PLACEBO AND COMMERCIALLY AVAILABLE TRIVALENT INFLUENZA VACCINE (T1V) IN HEALTHY ADULTS 18-64 YEARS IN LIMA, PERU	No	Lack of relevance
1582	Use of passive leg rise as an add-on to Dobutamine in patients with paradoxical low-flow, low-gradient aortic stenosis	No	Lack of relevance
1583	Efficacy of Brazilian green propolis (EPP-AF¬Æ) as an adjunct treatment for hospitalized COVID-19 patients: a randomized, controlled clinical trial	No	Lack of relevance
1584	Differences in left ventricular remodelling in patients with aortic stenosis treated with transcatheter aortic valve replacement with corevalve prostheses compared to surgery with porcine or bovine biological prostheses	No	Lack of relevance
1585	Effects of thrust manipulation: cervical spine versus thoracic spine in Cervicogenic headache	No	Lack of relevance
1586	Plasma lipids and lipoproteins response to a dietary challenge: analysis of four candidate genes	No	Lack of relevance
1587	Tranexamic acid usage in third stage labour in reducing post-partum haemorrhage in high risk mothers following a vaginal delivery: a randomised prospective, double-blinded clinical trial	No	Lack of relevance
1588	Adverse events with glucocorticoid standard of care versusavacopan inanca-associated vasculitis: observations from the clear trial	No	Lack of relevance
1589	Investigation of the use of a sensor bracelet for the presymptomatic detection of changes in physiological parameters related to COVID-19: an interim analysis of a prospective cohort study (COVI-GAPP)	No	Lack of relevance
1590	Intravitreal ranibizumab combined with panretinal photocoagulation in patients with treatment-naive proliferative diabetic retinopathy	No	Lack of relevance
1591	Modeling-and remodeling-based bone formation in the anabolic vs. antire-sorptive (ava) study in postmeno-pausal women with osteoporosis	No	Lack of relevance
1592	Clinical outcome in patients with heart failure and moderate aortic stenosis	No	Lack of relevance
1593	CONCENTRATION OF COLONY-STIMULATING GROWTH FACTOR (CSF) IN UTERINE FLUSHING AS PROGNOSTIC CRITERION OF IVF CYCLE OUTCOME IN PATIENTS WITH RECURRENT IMPLANTATION FAILURE	No	Lack of relevance
1594	Assessment of the sedative and gastrointestinal effects of different combinations of detomidine and methadone in standing horses	No	Lack of relevance
1595	Cardiopulmonary effects of anaesthesia maintained by propofol infusion versus isoflurane inhalation in cheetah (Acinonyx jubatus)	No	Lack of relevance
1596	Morphine vs Butorphanol: evaluation of two standing sedation protocols in horses undergoing bone scintigraphy	No	Lack of relevance
1597	Sedative and antinociceptive effects of morphine and butorphanol in green iguana (Iguana Iguana)	No	Lack of relevance
1598	Impact of the Trendelenburg and reverse Trendelenburg position on respiratory and cardiovascular function in the anaesthetized horse	No	Lack of relevance
1599	Effect of high dose intravenous ascorbic acid on the microcirculation during sepsis and septic shock	No	Lack of relevance
1600	Bevacizumab potentiates the proteomic response to neoadjuvant chemotherapy in breast cancer patients: RPPA exploration of consecutive tumor samples in the NeoAva randomized phase II trial	No	Lack of relevance
1601	Comparison of the bioavailability of a single dose of certolizumab pegol injected by prefilled syringe or by electro-mechanical auto-injection e-device: a phase 1, open-label, randomised, parallel group, single-centre bioequivalence study	No	Duplicate
1602	Comparison of transesophageal echocardiographic, fick, and thermodilution cardiac output in critically ill patients	No	Lack of relevance
1603	Impact of pressure recovery on echocardiographic assessment of asymptomatic aortic stenosis: a SEAS substudy	No	Lack of relevance
1604	A sorrow shared is a sorrow halved? A three-arm randomized controlled trial comparing internet-based clinician-guided individual versus group treatment for social anxiety disorder	No	Lack of relevance
1605	Changes in microcirculatory perfusion using acute normovolemic hemodilution (ANH) with HES (130/0,4) during cardiac surgery	No	Lack of relevance
1606	Design of a protein signature predicting response to neo-adjuvant treatment with chemotherapy combined with bevacizumab in breast cancer patients	No	Lack of relevance
1607	High-sensitive Troponin T in asymptomatic aortic stenosis	No	Lack of relevance
1608	Effect of low-level laser therapy on muscle performance of young adults	No	Lack of relevance
1609	The use of standardized Brazilian green propolis extract (EPP-AF) as an adjunct treatment for hospitalized COVID-19 patients (BeeCovid2): a structured summary of a study protocol for a randomized controlled trial	No	Lack of relevance
1610	301 The impact of tailored delivery of education on engagement and disease severity: a randomized controlled trial among adults with psoriasis	No	Lack of relevance
1611	Remodeling- and Modeling-Based Bone Formation With Teriparatide Versus Denosumab: a Longitudinal Analysis From Baseline to 3 Months in the AVA Study	No	Lack of relevance
1612	Placement of AoRTic TraNscathetER Valves	No	Lack of relevance
1613	Initial use of the evolut pro self-expanding transcatheter aortic valve	No	Lack of relevance
1614	Body weight and composition in users of levonorgestrel-releasing intrauterine system	No	Lack of relevance
1615	Two missense mutations of H type alpha(1,2)fucosyltransferase gene (FUT1) responsible for para-Bombay phenotype	No	Lack of relevance
1616	Anthrax Vaccine Clinical Trial to Assess Dose Reduction and Route Change	No	Lack of relevance
1617	Humoral and cell-mediated immune responses to alternate booster schedules of anthrax vaccine adsorbed in humans	No	Lack of relevance
1618	Effects of perioperative dexmedetomidine infusion on microcirculation and kidney and intestinal injury in kidney transplant recipients	No	Lack of relevance
1619	A multicenter, randomized, phase II clinical trial to evaluate the effect of Avastin in combination with neoadjuvant treatment regimens on the molecular and metabolic characteristics and changes in the primary tumors with reference to the obtained responses in patients with large primary HER2 negative breast cancers. - Neo-Ava	No	Lack of relevance
1620	Procedural and clinical outcomes of type 0 versus type 1 bicuspid aortic valve stenosis treated with transcatheter valve replacement: insights from the BEAT international collaborative registry	No	Lack of relevance
1621	Aliskiren: will a novel mechanism improve clinical outcomes?	No	Lack of relevance
1622	Efficacy of Brazilian green propolis (EPP-AF¬Æ) as an adjunct treatment for hospitalized COVID-19 patients: a randomized, controlled clinical trial	No	Duplicate
1623	Protein signature predicts response to neoadjuvant treatment with chemotherapy and bevacizumab in HER2-negative breast cancers	No	Lack of relevance
1624	SOLACE AU STUDY: interim results at one year of the edwards SAPIEN XT TM Transcatheter heart valve in intermediate risk patients with severe aortic stenosis in Australia	No	Lack of relevance
1625	THE ROLE OF TRANSCATHETER AORTIC VALVE REPLACEMENT IN LOW-FLOW, LOW-GRADIENT AORTIC STENOSIS: INSIGHTS FROM THE EVOLUT LOW RISK TRIAL	No	Lack of relevance
1626	Balloon aortic valvuloplasty in severe aortic stenosis and prevention of restenosis in elderly	No	Lack of relevance
1627	Early Aortic Valve Lipoprotein(a) Lowering Trial	No	Lack of relevance
1628	HLA class II polymorphism in cystic fibrosis. A possible modifier of pulmonary phenotype	No	Lack of relevance
1629	Does age influence acute pain or stress following disbudding in calves under balanced analgesia?	No	Lack of relevance
1630	Isometric versus isotonic exercise in individuals with rotator cuff tendinopathy-Effects on shoulder pain, functioning, muscle strength, and electromyographic activity: a protocol for randomized clinical trial	No	Lack of relevance
1631	Adhesive performance and clinician satisfaction of two novel chlorhexidine gluconate-impregnated vascular access dressings in comparison to a commercial reference	No	Lack of relevance
1632	Improving medication reconciliation in ava nursing home as part of marquis2	No	Lack of relevance
1633	An open-label, randomized, Phase IIIb trial evaluating the efficacy and safety of standard of care +/- continuous bevacizumab treatment beyond progression of disease (PD) in patients with advanced non-squamous non-small cell lung cancer (NSCLC) after first (1st)-line treatment with bevacizumab plus a platinum doublet-containing chemotherapy	No	Lack of relevance
1634	Real-time monitoring of riboflavin concentration using different clinically available ophthalmic formulations for epi-off and epi-on corneal cross-linking	No	Lack of relevance
1635	Correction to: pET-CT-guided, symptom-based, patient-initiated surveillance versus clinical follow-up in head neck cancer patients (PETNECK2): study protocol for a multicentre feasibility study and non-inferiority, randomised, phase III trial (BMC Cancer, (2024), 24, 1, (823), 10.1186/s12885-024-12470-9)	No	Lack of relevance
1636	Difficulties in calculating productivity costs: work disability associated with borderline personality disorder	No	Lack of relevance
1637	Serratus Anterior Plane Block Combined with General Analgesia and Patient-Controlled Serratus Anterior Plane Block in Patients with Breast Cancer: a Randomized Control Trial	No	Lack of relevance
1638	PC010 / #301 EFFECTS OF MOTOR CORTEX TDCS ON POST-STROKE PAIN: E-POSTER VIEWING	No	Lack of relevance
1639	Effect of Neurofeedback for the treatment of Depression	No	Lack of relevance
1640	Novel methodological considerations regarding the use of visual analog scale (VAS) questionnaires to assess appetite control and satiety	No	Lack of relevance
1641	Comparison of the effect of incremental bolus and incremental infusion regimens of remifentanil on labour pain	No	Lack of relevance
1642	Bilateral Motor Cortex tDCS Effects on Post-Stroke Pain and Spasticity: a Three Cases Study	No	Lack of relevance
1643	Evidence-based quality improvement in AVA women's health practice based research network	No	Lack of relevance
1644	Can the Language Environment Analysis Start Program Improve Children's Readiness for School? LENA Program Evaluation	No	Lack of relevance
1645	The Empower Study - Design of a Randomized Clinical Trial to Assess the Efficacy and Safety of a Plasma-Derived Von Willebrand Factor / Factor VIII Concentrate for Heavy Menstrual Bleeding in Women with Von Willebrand Disease	No	Lack of relevance
1646	Does Ketamine in anesthesia produces superior, inferior or similar analgesia compared to Morphine in uterus removal surgery	No	Lack of relevance
1647	Safety and efficacy of the ChAdOx1 nCoV-19 vaccine (AZD1222) against SARS-CoV-2: an interim analysis of four randomised controlled trials in Brazil, South Africa, and the UK	No	Lack of relevance
1648	Topical Nitroglycerin To Prevent Radial Artery Occlusion After Transradial Access: NTP-RAO Trial	No	Lack of relevance
1649	Helping young people with chronic medical conditions experiencing anxiety and depression	No	Lack of relevance
1650	Digital Versus Conventional Impression CAD\CAM Constructed 4- Implant Supported Mandibular Overdenture Base	No	Lack of relevance
1651	Assessment of voiding after sling (AVAS): a randomized trial of two methods of post-operative catheter management after midurethral sling surgery for stress urinary incontinence in women	No	Lack of relevance
1652	B Vitamin Supplementation to Chiropractic Management of Chronic LBP: pilot Clinical Trial (VCLBP)	No	Lack of relevance
1653	Single-dose administration and the influence of the timing of the booster dose on immunogenicity and efficacy of ChAdOx1 nCoV-19 (AZD1222) vaccine: a pooled analysis of four randomised trials	No	Lack of relevance
1654	Clinical study to investigate the efficacy and safety of the test substance BX-1 (dronabinol) for the symptomatic relief of spasticity in patients with multiple sclerosis	No	Lack of relevance
1655	Endotoxin Adsorber Hemoperfusion and Microcirculation	No	Lack of relevance
1656	Evning Exposure to Computer Screen Disrupts Sleep, Attention and Biological Rhythms	No	Lack of relevance
1657	A Brief Values Intervention to Support Veterans in Early Buprenorphine Treatment	No	Lack of relevance
